# Supplementary material for: Characterization of the skin microbiome in normal and cutaneous squamous cell carcinoma affected cats and dogs
Source: mSphere. 2024 Mar 26;9(4):e00555-23. doi: 10.1128/msphere.00555-23 (PMC11036808; doi:10.1128/msphere.00555-23)
Supplement: Table S3 — PERMANOVA and PERMDISP results for all and nasal planum pet samples. [file msphere.00555-23-s0004.xlsx]

## Sheet: PERMANOVA_genus
PERMANOVA: All samples, univariate										PERMANOVA: Nasal planum samples, univariate
Term	Df	SumOfSqs	F.Model	R2	Pr(>F)	Method	Formula	Number_of_samples		Term	Df	SumOfSqs	F.Model	R2	Pr(>F)	Method	Formula	Number_of_samples
Sampled_from	7	1890.54	1.479	0.166	0.001	euclidean	~Sampled_from	60		Sample_type	2	556.544	1.346	0.073	0.0404	euclidean	~Sample_type	37
Residual	52	9498.02		0.834		euclidean	~Sampled_from	60		Residual	34	7028.95		0.927		euclidean	~Sample_type	37
Total	59	11388.6		1		euclidean	~Sampled_from	60		Total	36	7585.5		1		euclidean	~Sample_type	37
Sample_type	2	678.43	1.805	0.06	0.0001	euclidean	~Sample_type	60		Pet_name	27	6294.26	1.625	0.83	0.0033	euclidean	~Pet_name	37
Residual	57	10710.1		0.94		euclidean	~Sample_type	60		Residual	9	1291.24		0.17		euclidean	~Pet_name	37
Total	59	11388.6		1		euclidean	~Sample_type	60		Total	36	7585.5		1		euclidean	~Pet_name	37
Pet_name	34	8208.26	1.898	0.721	0.0001	euclidean	~Pet_name	60		Animal_type	1	258.42	1.234	0.034	0.0972	euclidean	~Animal_type	37
Residual	25	3180.29		0.279		euclidean	~Pet_name	60		Residual	35	7327.08		0.966		euclidean	~Animal_type	37
Total	59	11388.6		1		euclidean	~Pet_name	60		Total	36	7585.5		1		euclidean	~Animal_type	37
Animal_type	1	334.279	1.754	0.029	0.0019	euclidean	~Animal_type	60		Gender	1	241.645	1.152	0.032	0.1763	euclidean	~Gender	37
Residual	58	11054.3		0.971		euclidean	~Animal_type	60		Residual	35	7343.85		0.968		euclidean	~Gender	37
Total	59	11388.6		1		euclidean	~Animal_type	60		Total	36	7585.5		1		euclidean	~Gender	37
Gender	1	283.923	1.483	0.025	0.0162	euclidean	~Gender	60		Neuter_status	1	297.353	1.428	0.039	0.0574	euclidean	~Neuter_status	37
Residual	58	11104.6		0.975		euclidean	~Gender	60		Residual	35	7288.15		0.961		euclidean	~Neuter_status	37
Total	59	11388.6		1		euclidean	~Gender	60		Total	36	7585.5		1		euclidean	~Neuter_status	37
Neuter_status	1	291.73	1.525	0.026	0.0288	euclidean	~Neuter_status	60		Sample_type_separate_SCC_PL	3	698.164	1.115	0.092	0.1965	euclidean	~Sample_type_separate_SCC_PL	37
Residual	58	11096.8		0.974		euclidean	~Neuter_status	60		Residual	33	6887.33		0.908		euclidean	~Sample_type_separate_SCC_PL	37
Total	59	11388.6		1		euclidean	~Neuter_status	60		Total	36	7585.5		1		euclidean	~Sample_type_separate_SCC_PL	37
Sample_type_separate_SCC_PL	3	849.457	1.505	0.075	0.0005	euclidean	~Sample_type_separate_SCC_PL	60
Residual	56	10539.1		0.925		euclidean	~Sample_type_separate_SCC_PL	60
Total	59	11388.6		1		euclidean	~Sample_type_separate_SCC_PL	60
PERMANOVA: All samples, univariate, Jaccard dissimilarities										PERMANOVA: Nasal planum samples, univariate, Jaccard dissimilarities
Term	Df	SumOfSqs	F.Model	R2	Pr(>F)	Method	Formula	Number_of_samples		Term	Df	SumOfSqs	F.Model	R2	Pr(>F)	Method	Formula	Number_of_samples
Sampled_from	7	4.135	1.687	0.185	0.0001	Jaccard	~Sampled_from	60		Sample_type	2	1.629	2.417	0.124	0.0001	Jaccard	~Sample_type	37
Residual	52	18.213		0.815		Jaccard	~Sampled_from	60		Residual	34	11.454		0.876		Jaccard	~Sample_type	37
Total	59	22.348		1		Jaccard	~Sampled_from	60		Total	36	13.082		1		Jaccard	~Sample_type	37
Sample_type	2	1.838	2.555	0.082	0.0001	Jaccard	~Sample_type	60		Pet_name	27	9.463	0.871	0.723	0.9805	Jaccard	~Pet_name	37
Residual	57	20.51		0.918		Jaccard	~Sample_type	60		Residual	9	3.62		0.277		Jaccard	~Pet_name	37
Total	59	22.348		1		Jaccard	~Sample_type	60		Total	36	13.082		1		Jaccard	~Pet_name	37
Pet_name	34	13.82	1.192	0.618	0.0001	Jaccard	~Pet_name	60		Animal_type	1	0.494	1.372	0.038	0.0335	Jaccard	~Animal_type	37
Residual	25	8.528		0.382		Jaccard	~Pet_name	60		Residual	35	12.589		0.962		Jaccard	~Animal_type	37
Total	59	22.348		1		Jaccard	~Pet_name	60		Total	36	13.082		1		Jaccard	~Animal_type	37
Animal_type	1	0.828	2.232	0.037	0.0002	Jaccard	~Animal_type	60		Gender	1	0.364	1.002	0.028	0.4052	Jaccard	~Gender	37
Residual	58	21.52		0.963		Jaccard	~Animal_type	60		Residual	35	12.718		0.972		Jaccard	~Gender	37
Total	59	22.348		1		Jaccard	~Animal_type	60		Total	36	13.082		1		Jaccard	~Gender	37
Gender	1	0.468	1.24	0.021	0.0842	Jaccard	~Gender	60		Neuter_status	1	0.432	1.195	0.033	0.115	Jaccard	~Neuter_status	37
Residual	58	21.881		0.979		Jaccard	~Gender	60		Residual	35	12.65		0.967		Jaccard	~Neuter_status	37
Total	59	22.348		1		Jaccard	~Gender	60		Total	36	13.082		1		Jaccard	~Neuter_status	37
Neuter_status	1	0.461	1.221	0.021	0.0987	Jaccard	~Neuter_status	60		Sample_type_separate_SCC_PL	3	1.942	1.918	0.148	0.0001	Jaccard	~Sample_type_separate_SCC_PL	37
Residual	58	21.888		0.979		Jaccard	~Neuter_status	60		Residual	33	11.14		0.852		Jaccard	~Sample_type_separate_SCC_PL	37
Total	59	22.348		1		Jaccard	~Neuter_status	60		Total	36	13.082		1		Jaccard	~Sample_type_separate_SCC_PL	37
Sample_type_separate_SCC_PL	3	2.207	2.045	0.099	0.0001	Jaccard	~Sample_type_separate_SCC_PL	60
Residual	56	20.141		0.901		Jaccard	~Sample_type_separate_SCC_PL	60
Total	59	22.348		1		Jaccard	~Sample_type_separate_SCC_PL	60

## Sheet: PERMANOVA_genus_pairwise
PERMANOVA: All samples, sample type									PERMANOVA: Nasal planum samples, sample type
	NS	SCC_PL								NS	SCC_PL
SCC_PL	0.001								SCC_PL	0.003
SCC	0.004	0.506							SCC	0.342	0.589
PERMANOVA: All samples, sample type separate SCC_PL									PERMANOVA: Nasal planum samples, sample type separate SCC_PL
	NS	SCC	SCC_2_to_3cm_away							NS	SCC	SCC_2_to_3cm_away
SCC	0.003								SCC	0.308
SCC_2_to_3cm_away	0.024	0.385							SCC_2_to_3cm_away	0.115	0.467
SCC_adjacent	0.001	0.399	0.364						SCC_adjacent	0.23	0.368	0.961
PERMANOVA: All samples, sample type, Jaccard dissimilarities									PERMANOVA: Nasal planum samples, sample type, Jaccard dissimilarities
	NS	SCC_PL								NS	SCC_PL
SCC_PL	0.001								SCC_PL	0.002
SCC	0.001	0.004							SCC	0.548	0.908
PERMANOVA: All samples, sample type, Jaccard dissimilarities									PERMANOVA: Nasal planum samples, sample type separate SCC_PL, Jaccard dissimilarities
	NS	SCC	SCC_2_to_3cm_away							NS	SCC	SCC_2_to_3cm_away
SCC	0.001								SCC	0.51
SCC_2_to_3cm_away	0.002	0.007							SCC_2_to_3cm_away	0.008	0.908
SCC_adjacent	0.001	0.053	0.489						SCC_adjacent	0.01	0.464	0.225
PERMANOVA: All samples, sampled from
	Caudal ventral abdomen	Cranial ventral abdomen	Left front leg	Mandible	Nasal Planum	Nose	Tail
Cranial ventral abdomen	0.7
Left front leg	0.4	0.1
Mandible	0.1	0.1	0.1
Nasal Planum	0.154	0.067	0.312	0.009
Nose	0.068	0.017	0.034	0.023	0.52
Tail	0.1	0.1	0.1	0.1	0.131	0.015
Ventral Neck	0.1	0.1	0.1	0.1	0.416	0.114	0.1
PERMANOVA: All samples, sampled from, Jaccard dissimilarities
	Caudal ventral abdomen	Cranial ventral abdomen	Left front leg	Mandible	Nasal Planum	Nose	Tail
Cranial ventral abdomen	0.9
Left front leg	0.2	0.1
Mandible	0.1	0.1	0.1
Nasal Planum	0.421	0.087	0.095	0.002
Nose	0.02	0.017	0.061	0.015	0.002
Tail	0.1	0.1	0.1	0.1	0.019	0.103
Ventral Neck	0.1	0.1	0.1	0.1	0.002	0.089	0.1

## Sheet: PERMDISP_genus
PERMDISP: All samples											PERMDISP: Nasal planum samples
Term	Df	SumOfSqs	MeanSqs	F.Model	Permutations	Pr(>F)	Method	Variable			Term	Df	SumOfSqs	MeanSqs	F.Model	Permutations	Pr(>F)	Method	Variable
Groups	7	448.876	64.125	4.294	999	0.003	euclidean	Sampled_from			Groups	2	236.967	118.483	7.574	999	0.005	euclidean	Sample_type
Residuals	52	776.585	14.934				euclidean	Sampled_from			Residuals	34	531.902	15.644				euclidean	Sample_type
Groups	2	183.527	91.764	5.831	999	0.005	euclidean	Sample_type			Groups	27	721.754	26.732	0.838	999	0.6	euclidean	Pet_name
Residuals	57	897.043	15.738				euclidean	Sample_type			Residuals	9	287.121	31.902				euclidean	Pet_name
Groups	34	1255.57	36.928	2.452	999	0.171	euclidean	Pet_name			Groups	1	1.141	1.141	0.058	999	0.822	euclidean	Animal_type
Residuals	25	376.567	15.063				euclidean	Pet_name			Residuals	35	690.152	19.719				euclidean	Animal_type
Groups	1	25.323	25.323	1.377	999	0.258	euclidean	Animal_type			Groups	1	2.103	2.103	0.119	999	0.751	euclidean	Gender
Residuals	58	1066.55	18.389				euclidean	Animal_type			Residuals	35	619.034	17.687				euclidean	Gender
Groups	1	3.063	3.063	0.18	999	0.676	euclidean	Gender			Groups	1	7.172	7.172	0.43	999	0.527	euclidean	Neuter_status
Residuals	58	989.109	17.054				euclidean	Gender			Residuals	35	583.601	16.674				euclidean	Neuter_status
Groups	1	3.985	3.985	0.226	999	0.655	euclidean	Neuter_status			Groups	3	288.208	96.069	6.439	999	0.002	euclidean	Sample_type_separate_SCC_PL
Residuals	58	1023.25	17.642				euclidean	Neuter_status			Residuals	33	492.383	14.921				euclidean	Sample_type_separate_SCC_PL
Groups	3	271.223	90.408	6.401	999	0.004	euclidean	Sample_type_separate_SCC_PL
Residuals	56	790.999	14.125				euclidean	Sample_type_separate_SCC_PL
PERMDISP: All samples, Jaccard dissimilarities											PERMDISP: Nasal planum samples, Jaccard dissimilarities
Term	Df	SumOfSqs	MeanSqs	F.Model	Permutations	Pr(>F)	Method	Variable			Term	Df	SumOfSqs	MeanSqs	F.Model	Permutations	Pr(>F)	Method	Variable
Groups	7	0.289	0.041	8.401	999	0.001	Jaccard	Sampled_from			Groups	2	0.006	0.003	1.116	999	0.316	Jaccard	Sample_type
Residuals	52	0.255	0.005				Jaccard	Sampled_from			Residuals	34	0.092	0.003				Jaccard	Sample_type
Groups	2	0.057	0.029	14.709	999	0.001	Jaccard	Sample_type			Groups	27	2.251	0.083	15.939	999	0.02	Jaccard	Pet_name
Residuals	57	0.111	0.002				Jaccard	Sample_type			Residuals	9	0.047	0.005				Jaccard	Pet_name
Groups	34	3.292	0.097	17.268	999	0.001	Jaccard	Pet_name			Groups	1	0.017	0.017	4.055	999	0.061	Jaccard	Animal_type
Residuals	25	0.14	0.006				Jaccard	Pet_name			Residuals	35	0.147	0.004				Jaccard	Animal_type
Groups	1	0.037	0.037	12.858	999	0.001	Jaccard	Animal_type			Groups	1	0.002	0.002	0.336	999	0.572	Jaccard	Gender
Residuals	58	0.166	0.003				Jaccard	Animal_type			Residuals	35	0.168	0.005				Jaccard	Gender
Groups	1	0.001	0.001	0.249	999	0.605	Jaccard	Gender			Groups	1	0.02	0.02	4.334	999	0.038	Jaccard	Neuter_status
Residuals	58	0.199	0.003				Jaccard	Gender			Residuals	35	0.163	0.005				Jaccard	Neuter_status
Groups	1	0.014	0.014	4.073	999	0.054	Jaccard	Neuter_status			Groups	3	0.001	0	0.16	999	0.914	Jaccard	Sample_type_separate_SCC_PL
Residuals	58	0.193	0.003				Jaccard	Neuter_status			Residuals	33	0.088	0.003				Jaccard	Sample_type_separate_SCC_PL
Groups	3	0.052	0.017	9.076	999	0.001	Jaccard	Sample_type_separate_SCC_PL
Residuals	56	0.106	0.002				Jaccard	Sample_type_separate_SCC_PL

## Sheet: PERMDISP_genus_pairwise
PERMDISP: All samples						PERMDISP: Nasal planum samples						PERMDISP: All samples, Jaccard dissimilarities						PERMDISP: Nasal planum samples, Jaccard dissimilarities
Group_1	Group_2	P_value	Method	Variable		Group_1	Group_2	P_value	Method	Variable		Group_1	Group_2	P_value	Method	Variable		Group_1	Group_2	P_value	Method	Variable
Caudal ventral abdomen	Cranial ventral abdomen	0.948	euclidean	Sampled_from		NS	SCC_PL	0.039	euclidean	Sample_type		Canine	Feline	0.001	binary jaccard	Animal_type		NS	SCC_PL	0.117	binary jaccard	Sample_type
Caudal ventral abdomen	Left front leg	0.548	euclidean	Sampled_from		NS	SCC	0.002	euclidean	Sample_type		F	M	0.599	binary jaccard	Gender		NS	SCC	0.602	binary jaccard	Sample_type
Caudal ventral abdomen	Mandible	0.334	euclidean	Sampled_from		SCC_PL	SCC	0.193	euclidean	Sample_type		Neutered	Unneutered	0.048	binary jaccard	Neuter_status		SCC_PL	SCC	0.687	binary jaccard	Sample_type
Caudal ventral abdomen	Nasal Planum	0.341	euclidean	Sampled_from		Canine	Feline	0.822	euclidean	Animal_type		NS	SCC_PL	0.001	binary jaccard	Sample_type		Canine	Feline	0.059	binary jaccard	Animal_type
Caudal ventral abdomen	Nose	0.381	euclidean	Sampled_from		F	M	0.751	euclidean	Gender		NS	SCC	0.002	binary jaccard	Sample_type		F	M	0.565	binary jaccard	Gender
Caudal ventral abdomen	Tail	0.16	euclidean	Sampled_from		Neutered	Unneutered	0.535	euclidean	Neuter_status		SCC_PL	SCC	0.084	binary jaccard	Sample_type		Neutered	Unneutered	0.039	binary jaccard	Neuter_status
Caudal ventral abdomen	Ventral Neck	0.033	euclidean	Sampled_from		NS	SCC	0.001	euclidean	Sample_type_separate_SCC_PL		NS	SCC	0.001	binary jaccard	Sample_type_separate_SCC_PL		NS	SCC	0.613	binary jaccard	Sample_type_separate_SCC_PL
Cranial ventral abdomen	Left front leg	0.5	euclidean	Sampled_from		NS	SCC_2_to_3cm_away	0.271	euclidean	Sample_type_separate_SCC_PL		NS	SCC_adjacent	0.006	binary jaccard	Sample_type_separate_SCC_PL		NS	SCC_2_to_3cm_away	0.841	binary jaccard	Sample_type_separate_SCC_PL
Cranial ventral abdomen	Mandible	0.154	euclidean	Sampled_from		NS	SCC_adjacent	0.003	euclidean	Sample_type_separate_SCC_PL		NS	SCC_2_to_3cm_away	0.074	binary jaccard	Sample_type_separate_SCC_PL		NS	SCC_adjacent	0.788	binary jaccard	Sample_type_separate_SCC_PL
Cranial ventral abdomen	Nasal Planum	0.285	euclidean	Sampled_from		SCC	SCC_2_to_3cm_away	0.191	euclidean	Sample_type_separate_SCC_PL		SCC	SCC_2_to_3cm_away	0.005	binary jaccard	Sample_type_separate_SCC_PL		SCC	SCC_2_to_3cm_away	0.521	binary jaccard	Sample_type_separate_SCC_PL
Cranial ventral abdomen	Nose	0.319	euclidean	Sampled_from		SCC	SCC_adjacent	0.464	euclidean	Sample_type_separate_SCC_PL		SCC	SCC_adjacent	0.07	binary jaccard	Sample_type_separate_SCC_PL		SCC	SCC_adjacent	0.819	binary jaccard	Sample_type_separate_SCC_PL
Cranial ventral abdomen	Tail	0.048	euclidean	Sampled_from		SCC_2_to_3cm_away	SCC_adjacent	0.295	euclidean	Sample_type_separate_SCC_PL		SCC_2_to_3cm_away	SCC_adjacent	0.212	binary jaccard	Sample_type_separate_SCC_PL		SCC_2_to_3cm_away	SCC_adjacent	0.604	binary jaccard	Sample_type_separate_SCC_PL
Cranial ventral abdomen	Ventral Neck	0.003	euclidean	Sampled_from								Caudal ventral abdomen	Nasal Planum	0.002	binary jaccard	Sampled_from
Left front leg	Mandible	0.827	euclidean	Sampled_from								Caudal ventral abdomen	Nose	0.172	binary jaccard	Sampled_from
Left front leg	Nasal Planum	0.102	euclidean	Sampled_from								Caudal ventral abdomen	Cranial ventral abdomen	0.524	binary jaccard	Sampled_from
Left front leg	Nose	0.892	euclidean	Sampled_from								Caudal ventral abdomen	Mandible	0.556	binary jaccard	Sampled_from
Left front leg	Tail	0.523	euclidean	Sampled_from								Caudal ventral abdomen	Ventral Neck	0.811	binary jaccard	Sampled_from
Left front leg	Ventral Neck	0.109	euclidean	Sampled_from								Caudal ventral abdomen	Tail	0.888	binary jaccard	Sampled_from
Mandible	Nasal Planum	0.044	euclidean	Sampled_from								Caudal ventral abdomen	Left front leg	0.928	binary jaccard	Sampled_from
Mandible	Nose	0.874	euclidean	Sampled_from								Cranial ventral abdomen	Left front leg	0.001	binary jaccard	Sampled_from
Mandible	Tail	0.481	euclidean	Sampled_from								Cranial ventral abdomen	Nasal Planum	0.001	binary jaccard	Sampled_from
Mandible	Ventral Neck	0.035	euclidean	Sampled_from								Cranial ventral abdomen	Nose	0.001	binary jaccard	Sampled_from
Nasal Planum	Nose	0.027	euclidean	Sampled_from								Cranial ventral abdomen	Tail	0.172	binary jaccard	Sampled_from
Nasal Planum	Tail	0.015	euclidean	Sampled_from								Cranial ventral abdomen	Ventral Neck	0.33	binary jaccard	Sampled_from
Nasal Planum	Ventral Neck	0.001	euclidean	Sampled_from								Cranial ventral abdomen	Mandible	0.974	binary jaccard	Sampled_from
Nose	Tail	0.526	euclidean	Sampled_from								Left front leg	Nose	0.001	binary jaccard	Sampled_from
Nose	Ventral Neck	0.067	euclidean	Sampled_from								Left front leg	Nasal Planum	0.004	binary jaccard	Sampled_from
Tail	Ventral Neck	0.046	euclidean	Sampled_from								Left front leg	Mandible	0.287	binary jaccard	Sampled_from
NS	SCC_PL	0.018	euclidean	Sample_type								Left front leg	Ventral Neck	0.82	binary jaccard	Sampled_from
NS	SCC	0.004	euclidean	Sample_type								Left front leg	Tail	0.89	binary jaccard	Sampled_from
SCC_PL	SCC	0.342	euclidean	Sample_type								Mandible	Nasal Planum	0.001	binary jaccard	Sampled_from
Canine	Feline	0.267	euclidean	Animal_type								Mandible	Nose	0.013	binary jaccard	Sampled_from
F	M	0.678	euclidean	Gender								Mandible	Tail	0.358	binary jaccard	Sampled_from
Neutered	Unneutered	0.66	euclidean	Neuter_status								Mandible	Ventral Neck	0.387	binary jaccard	Sampled_from
NS	SCC	0.004	euclidean	Sample_type_separate_SCC_PL								Nasal Planum	Tail	0.003	binary jaccard	Sampled_from
NS	SCC_2_to_3cm_away	0.339	euclidean	Sample_type_separate_SCC_PL								Nasal Planum	Ventral Neck	0.011	binary jaccard	Sampled_from
NS	SCC_adjacent	0.001	euclidean	Sample_type_separate_SCC_PL								Nasal Planum	Nose	0.142	binary jaccard	Sampled_from
SCC	SCC_2_to_3cm_away	0.119	euclidean	Sample_type_separate_SCC_PL								Nose	Tail	0.065	binary jaccard	Sampled_from
SCC	SCC_adjacent	0.794	euclidean	Sample_type_separate_SCC_PL								Nose	Ventral Neck	0.276	binary jaccard	Sampled_from
SCC_2_to_3cm_away	SCC_adjacent	0.033	euclidean	Sample_type_separate_SCC_PL								Tail	Ventral Neck	0.909	binary jaccard	Sampled_from
