# Supplementary material for: Characterization of the skin microbiome in normal and cutaneous squamous cell carcinoma affected cats and dogs
Source: mSphere. 2024 Mar 26;9(4):e00555-23. doi: 10.1128/msphere.00555-23 (PMC11036808; doi:10.1128/msphere.00555-23)
Supplement: Table S4 — Differentially abundant ASVs. [file msphere.00555-23-s0005.xlsx]

## Sheet: LinDA__ASV_ID
Variable	Group	Reference_group	ASV_ID	baseMean	log2FoldChange	lfcSE	stat	pvalue	padj	reject	df	ASV_MD5	species
Sample_type	SCC_PL	NS	ASV_630	231.393	-2.5972	0.487022	-5.33282	1.72784e-06	0.0110875	TRUE	57	12ae3ff384da62f306739fc175096aec	d__Bacteria;p__Firmicutes;c__Bacilli;o__Lactobacillales;f__Streptococcaceae;g__Streptococcus;Unassigned
Neuter_status	Neutered	Unneutered	ASV_1281	197.372	-0.546955	0.120894	-4.52425	3.05331e-05	0.0499461	TRUE	58	2693df15f60e5db3fea613620ce13df6	d__Bacteria;p__Proteobacteria;c__Alphaproteobacteria;o__Sphingomonadales;f__Sphingomonadaceae;g__Sphingomonas;Unassigned
Neuter_status	Neutered	Unneutered	ASV_3655	146.876	-2.64185	0.580188	-4.55344	2.75724e-05	0.0499461	TRUE	58	6a5578b129bb206c74bb928974e4a282	d__Bacteria;p__Fusobacteriota;c__Fusobacteriia;o__Fusobacteriales;f__Fusobacteriaceae;g__Fusobacterium;Unassigned
Neuter_status	Neutered	Unneutered	ASV_5524	152.613	-1.08191	0.239432	-4.51867	3.11336e-05	0.0499461	TRUE	58	a06bbb65ad218fd2c11e2da36445fb19	d__Eukaryota;p__Ascomycota;c__Dothideomycetes;o__Pleosporales;f__Pleosporaceae;g__Alternaria;Unassigned
Neuter_status	Neutered	Unneutered	ASV_7565	476.274	-0.393333	0.079207	-4.96589	6.35611e-06	0.0407872	TRUE	58	db68f12920c030ad822f1c10ec0f8dbd	d__Bacteria;p__Actinobacteriota;c__Actinobacteria;o__Propionibacteriales;f__Propionibacteriaceae;g__Friedmanniella;Unassigned
Animal_type	Feline	Canine	ASV_5610	591.043	-2.41945	0.510325	-4.741	1.42297e-05	0.0456559	TRUE	58	a2ab46f073f8fa5e797de84ad7114492	d__Bacteria;p__Proteobacteria;c__Gammaproteobacteria;o__Burkholderiales;f__Neisseriaceae;g__Conchiformibius;s__uncultured_bacterium
Animal_type	Feline	Canine	ASV_8533	343.175	-2.57205	0.527307	-4.87771	8.73187e-06	0.0456559	TRUE	58	f767989624acf468b23b49060f7c9d38	d__Bacteria;p__Proteobacteria;c__Gammaproteobacteria;o__Burkholderiales;f__Neisseriaceae;g__Conchiformibius;Unassigned

## Sheet: LinDA__ASV_ID__stratified
Variable	Group	Reference_group	Strata_variable	Strata_group	ASV_ID	baseMean	log2FoldChange	lfcSE	stat	pvalue	padj	reject	df	ASV_MD5	species
Sample_type_separate_SCC_PL	SCC_2_to_3cm_away	NS	Sampled_from	Nasal Planum	ASV_47	60.8451	0.243478	0.0720009	3.3816	0.00186855	0.0315788	TRUE	33	00ff59623b9e2b9368580f1911402af7	d__Bacteria;p__Proteobacteria;c__Alphaproteobacteria;o__Sphingomonadales;f__Sphingomonadaceae;g__Sphingomonas;Unassigned
Sample_type_separate_SCC_PL	SCC_2_to_3cm_away	NS	Sampled_from	Nasal Planum	ASV_66	129.296	0.243478	0.0720009	3.3816	0.00186855	0.0315788	TRUE	33	017e03078dfb93194cddb47fad61a803	d__Bacteria;p__Proteobacteria;c__Alphaproteobacteria;o__Reyranellales;f__Reyranellaceae;g__Reyranella;Unassigned
Sample_type_separate_SCC_PL	SCC_2_to_3cm_away	NS	Sampled_from	Nasal Planum	ASV_72	501.972	0.243478	0.0720009	3.3816	0.00186855	0.0315788	TRUE	33	01a4b834c1be7b97b204628abeb0789e	d__Bacteria;p__Actinobacteriota;c__Thermoleophilia;o__Gaiellales;f__Gaiellaceae;g__Gaiella;s__uncultured_bacterium
Sample_type_separate_SCC_PL	SCC_2_to_3cm_away	NS	Sampled_from	Nasal Planum	ASV_75	479.155	0.243478	0.0720009	3.3816	0.00186855	0.0315788	TRUE	33	01c78b557d0b6d8116c9fae87f79a14e	d__Bacteria;p__Proteobacteria;c__Alphaproteobacteria;o__Sphingomonadales;f__Sphingomonadaceae;g__Novosphingobium;Unassigned
Sample_type_separate_SCC_PL	SCC_2_to_3cm_away	NS	Sampled_from	Nasal Planum	ASV_109	441.127	0.243478	0.0720009	3.3816	0.00186855	0.0315788	TRUE	33	02bb3810394c9def9904df9ccceadb90	d__Bacteria;p__Proteobacteria;c__Alphaproteobacteria;o__Sphingomonadales;f__Sphingomonadaceae;g__Sphingomonas;Unassigned
Sample_type_separate_SCC_PL	SCC_2_to_3cm_away	NS	Sampled_from	Nasal Planum	ASV_124	387.887	0.243478	0.0720009	3.3816	0.00186855	0.0315788	TRUE	33	03245e926bb2e904a44204929c7c6e1f	d__Bacteria;p__Myxococcota;c__Polyangia;o__Haliangiales;f__Haliangiaceae;g__Haliangium;s__uncultured_bacterium
Sample_type_separate_SCC_PL	SCC_2_to_3cm_away	NS	Sampled_from	Nasal Planum	ASV_143	425.916	0.243478	0.0720009	3.3816	0.00186855	0.0315788	TRUE	33	0366128ce2b099d0650ab709b24d5204	d__Bacteria;p__Actinobacteriota;c__Actinobacteria;o__Frankiales;f__Sporichthyaceae;g__uncultured;s__uncultured_bacterium
Sample_type_separate_SCC_PL	SCC_2_to_3cm_away	NS	Sampled_from	Nasal Planum	ASV_151	806.198	0.243478	0.0720009	3.3816	0.00186855	0.0315788	TRUE	33	03af96e79b8cd58160cf209d4c2fd4f1	d__Bacteria;p__Proteobacteria;c__Gammaproteobacteria;o__Burkholderiales;f__Oxalobacteraceae;g__Massilia;s__uncultured_bacterium
Sample_type_separate_SCC_PL	SCC_2_to_3cm_away	NS	Sampled_from	Nasal Planum	ASV_187	608.451	0.243478	0.0720009	3.3816	0.00186855	0.0315788	TRUE	33	04a6bd43afaaf01ec92ba626ece60516	d__Bacteria;p__Actinobacteriota;c__Thermoleophilia;o__Gaiellales;f__uncultured;g__uncultured;s__uncultured_bacterium
Sample_type_separate_SCC_PL	SCC_2_to_3cm_away	NS	Sampled_from	Nasal Planum	ASV_240	6251.83	0.243478	0.0720009	3.3816	0.00186855	0.0315788	TRUE	33	067dc97f1a024b7492a6fe415584da7d	d__Bacteria;p__Proteobacteria;c__Alphaproteobacteria;o__Sphingomonadales;f__Sphingomonadaceae;g__Sphingomonas;Unassigned
Sample_type_separate_SCC_PL	SCC_2_to_3cm_away	NS	Sampled_from	Nasal Planum	ASV_265	250.986	0.243478	0.0720009	3.3816	0.00186855	0.0315788	TRUE	33	0726cc2cd538fc172424bfb9ebc6fab4	d__Bacteria;p__Actinobacteriota;c__Actinobacteria;o__Propionibacteriales;f__Nocardioidaceae;g__Marmoricola;s__uncultured_bacterium
Sample_type_separate_SCC_PL	SCC_2_to_3cm_away	NS	Sampled_from	Nasal Planum	ASV_271	136.901	0.243478	0.0746131	3.26321	0.00256539	0.0315788	TRUE	33	0735ebd30ca4aae94ac5d3fe545ac1a1	d__Bacteria;p__Proteobacteria;c__Alphaproteobacteria;o__Rhizobiales;f__Rhizobiaceae;g__Mesorhizobium;Unassigned
Sample_type_separate_SCC_PL	SCC_2_to_3cm_away	NS	Sampled_from	Nasal Planum	ASV_273	68.4507	0.243478	0.0746131	3.26321	0.00256539	0.0315788	TRUE	33	0736d9a48c15e814f6fca7924cd9f457	d__Bacteria;p__Proteobacteria;c__Alphaproteobacteria;o__Rhizobiales;f__Devosiaceae;g__Devosia;Unassigned
Sample_type_separate_SCC_PL	SCC_2_to_3cm_away	NS	Sampled_from	Nasal Planum	ASV_277	266.197	0.243478	0.0720009	3.3816	0.00186855	0.0315788	TRUE	33	075d15b20b476bc24198c1233fabd2b9	d__Bacteria;p__Acidobacteriota;c__Vicinamibacteria;o__Vicinamibacterales;Unassigned;Unassigned;Unassigned
Sample_type_separate_SCC_PL	SCC_2_to_3cm_away	NS	Sampled_from	Nasal Planum	ASV_278	463.944	0.243478	0.0720009	3.3816	0.00186855	0.0315788	TRUE	33	075d49a3e982c9585281af938094f3da	d__Bacteria;p__Actinobacteriota;c__Actinobacteria;o__Corynebacteriales;f__Mycobacteriaceae;g__Mycobacterium;s__uncultured_bacterium
Sample_type_separate_SCC_PL	SCC_2_to_3cm_away	NS	Sampled_from	Nasal Planum	ASV_300	212.958	0.243478	0.0746131	3.26321	0.00256539	0.0315788	TRUE	33	07e11836f088c6ef4500efbf2a123e8b	d__Bacteria;p__Actinobacteriota;c__Actinobacteria;o__Corynebacteriales;f__Corynebacteriaceae;g__Corynebacterium;s__uncultured_bacterium
Sample_type_separate_SCC_PL	SCC_2_to_3cm_away	NS	Sampled_from	Nasal Planum	ASV_331	144.507	0.243478	0.0720009	3.3816	0.00186855	0.0315788	TRUE	33	090d77c383460274fe53f8782149853e	d__Bacteria;p__Proteobacteria;c__Gammaproteobacteria;o__Burkholderiales;f__Oxalobacteraceae;g__Massilia;s__uncultured_bacterium
Sample_type_separate_SCC_PL	SCC_2_to_3cm_away	NS	Sampled_from	Nasal Planum	ASV_338	106.479	0.243478	0.0720009	3.3816	0.00186855	0.0315788	TRUE	33	094e4fb489308a2c55980b072e40bc60	d__Bacteria;p__Firmicutes;c__Bacilli;o__Paenibacillales;f__Paenibacillaceae;g__Paenibacillus;Unassigned
Sample_type_separate_SCC_PL	SCC_2_to_3cm_away	NS	Sampled_from	Nasal Planum	ASV_341	463.944	0.243478	0.0720009	3.3816	0.00186855	0.0315788	TRUE	33	096fff39163c3ca48e90b34c4c004f2e	d__Bacteria;p__Actinobacteriota;c__Actinobacteria;o__Frankiales;f__Frankiaceae;g__Jatrophihabitans;Unassigned
Sample_type_separate_SCC_PL	SCC_2_to_3cm_away	NS	Sampled_from	Nasal Planum	ASV_350	494.366	0.243478	0.0720009	3.3816	0.00186855	0.0315788	TRUE	33	09cb9e23683a48318583ea5739f37813	d__Bacteria;p__Proteobacteria;c__Gammaproteobacteria;o__Burkholderiales;f__Oxalobacteraceae;g__Massilia;s__uncultured_bacterium
Sample_type_separate_SCC_PL	SCC_2_to_3cm_away	NS	Sampled_from	Nasal Planum	ASV_375	114.085	0.243478	0.0720009	3.3816	0.00186855	0.0315788	TRUE	33	0a5f78953835624477fe618d5ca511cf	d__Bacteria;p__Acidobacteriota;c__Acidobacteriae;o__Acidobacteriales;f__Acidobacteriaceae_(Subgroup_1);Unassigned;Unassigned
Sample_type_separate_SCC_PL	SCC_2_to_3cm_away	NS	Sampled_from	Nasal Planum	ASV_388	159.718	0.565015	0.130584	4.32684	0.000131895	0.0315788	TRUE	33	0a915be2ee5f22af5e30dcddc9ae7762	d__Bacteria;p__Actinobacteriota;c__Actinobacteria;o__Corynebacteriales;f__Corynebacteriaceae;g__Corynebacterium;s__uncultured_bacterium
Sample_type_separate_SCC_PL	SCC_2_to_3cm_away	NS	Sampled_from	Nasal Planum	ASV_397	319.437	0.243478	0.0720009	3.3816	0.00186855	0.0315788	TRUE	33	0ae8936ae9ed9100d516dac7e45404ca	d__Bacteria;p__Actinobacteriota;c__Actinobacteria;o__Micrococcales;f__Microbacteriaceae;g__Microbacterium;Unassigned
Sample_type_separate_SCC_PL	SCC_2_to_3cm_away	NS	Sampled_from	Nasal Planum	ASV_430	106.479	0.243478	0.0720009	3.3816	0.00186855	0.0315788	TRUE	33	0c0a33d7e493ddda64ae4fe38273a7bc	d__Bacteria;p__Bacteroidota;c__Bacteroidia;o__Cytophagales;f__Hymenobacteraceae;g__Adhaeribacter;s__uncultured_bacterium
Sample_type_separate_SCC_PL	SCC_2_to_3cm_away	NS	Sampled_from	Nasal Planum	ASV_431	68.4507	0.243478	0.0720009	3.3816	0.00186855	0.0315788	TRUE	33	0c0ceca5a2277fbd7a3f9440afdd6873	d__Bacteria;p__Actinobacteriota;c__Acidimicrobiia;o__uncultured;f__uncultured;g__uncultured;Unassigned
Sample_type_separate_SCC_PL	SCC_2_to_3cm_away	NS	Sampled_from	Nasal Planum	ASV_435	745.352	0.243478	0.0720009	3.3816	0.00186855	0.0315788	TRUE	33	0c1764881c14e411a9fb60289c503372	d__Bacteria;p__Actinobacteriota;c__Actinobacteria;o__Corynebacteriales;f__Corynebacteriaceae;g__Corynebacterium;s__uncultured_bacterium
Sample_type_separate_SCC_PL	SCC_2_to_3cm_away	NS	Sampled_from	Nasal Planum	ASV_476	114.085	0.243478	0.0720009	3.3816	0.00186855	0.0315788	TRUE	33	0d71cf279b4699986a35b50c7b2e60b5	d__Bacteria;p__Proteobacteria;c__Alphaproteobacteria;o__Tistrellales;f__Geminicoccaceae;g__Candidatus_Alysiosphaera;Unassigned
Sample_type_separate_SCC_PL	SCC_2_to_3cm_away	NS	Sampled_from	Nasal Planum	ASV_478	327.042	0.243478	0.0746131	3.26321	0.00256539	0.0315788	TRUE	33	0d99b79e1e163cb4746ea915847979b1	d__Bacteria;p__Firmicutes;c__Clostridia;o__Oscillospirales;f__Ruminococcaceae;g__Negativibacillus;Unassigned
Sample_type_separate_SCC_PL	SCC_2_to_3cm_away	NS	Sampled_from	Nasal Planum	ASV_491	205.352	0.243478	0.0720009	3.3816	0.00186855	0.0315788	TRUE	33	0e1afb09671eabc53f6fec88dc24ce3f	d__Bacteria;p__Acidobacteriota;c__Acidobacteriae;o__Bryobacterales;f__Bryobacteraceae;g__Bryobacter;s__uncultured_bacterium
Sample_type_separate_SCC_PL	SCC_2_to_3cm_away	NS	Sampled_from	Nasal Planum	ASV_492	68.4507	0.243478	0.0720009	3.3816	0.00186855	0.0315788	TRUE	33	0e359195a92795d503903e8941362549	d__Bacteria;p__Planctomycetota;c__Phycisphaerae;o__Tepidisphaerales;f__CPla-3_termite_group;g__CPla-3_termite_group;s__uncultured_planctomycete
Sample_type_separate_SCC_PL	SCC_2_to_3cm_away	NS	Sampled_from	Nasal Planum	ASV_504	60.8451	0.243478	0.0720009	3.3816	0.00186855	0.0315788	TRUE	33	0e8f1dc23c1e74825eda6fddebf380bf	d__Bacteria;p__Verrucomicrobiota;c__Verrucomicrobiae;o__Chthoniobacterales;f__Chthoniobacteraceae;g__Candidatus_Udaeobacter;s__uncultured_bacterium
Sample_type_separate_SCC_PL	SCC_2_to_3cm_away	NS	Sampled_from	Nasal Planum	ASV_536	205.352	0.243478	0.0720009	3.3816	0.00186855	0.0315788	TRUE	33	0fb09f86d84b0e02f8ccf9f6d10f1470	d__Bacteria;p__Patescibacteria;c__Saccharimonadia;o__Saccharimonadales;f__Saccharimonadales;g__Saccharimonadales;s__uncultured_bacterium
Sample_type_separate_SCC_PL	SCC_2_to_3cm_away	NS	Sampled_from	Nasal Planum	ASV_546	380.282	0.243478	0.0746131	3.26321	0.00256539	0.0315788	TRUE	33	10012b675d41e65b638f44a81e221416	d__Bacteria;p__Firmicutes;c__Clostridia;o__Lachnospirales;f__Lachnospiraceae;g__Blautia;s__uncultured_bacterium
Sample_type_separate_SCC_PL	SCC_2_to_3cm_away	NS	Sampled_from	Nasal Planum	ASV_595	121.69	0.243478	0.0746131	3.26321	0.00256539	0.0315788	TRUE	33	117a305cc7599490f9ebaae7782d6ea7	d__Bacteria;p__Firmicutes;c__Clostridia;o__Clostridiales;f__Clostridiaceae;g__Clostridium_sensu_stricto_1;Unassigned
Sample_type_separate_SCC_PL	SCC_2_to_3cm_away	NS	Sampled_from	Nasal Planum	ASV_641	83.662	0.243478	0.0746131	3.26321	0.00256539	0.0315788	TRUE	33	12f4fb8345c896b70f30c632f374639c	d__Bacteria;p__Actinobacteriota;c__Actinobacteria;o__Corynebacteriales;f__Corynebacteriaceae;g__Corynebacterium;Unassigned
Sample_type_separate_SCC_PL	SCC_2_to_3cm_away	NS	Sampled_from	Nasal Planum	ASV_647	220.563	0.243478	0.0720009	3.3816	0.00186855	0.0315788	TRUE	33	130fbcb935790b900d0386cb1131a570	d__Bacteria;p__Actinobacteriota;c__Actinobacteria;o__Kineosporiales;f__Kineosporiaceae;g__Kineosporia;Unassigned
Sample_type_separate_SCC_PL	SCC_2_to_3cm_away	NS	Sampled_from	Nasal Planum	ASV_672	98.8733	0.243478	0.0746131	3.26321	0.00256539	0.0315788	TRUE	33	13da891a7b9d5663a4f22095d89500d3	d__Bacteria;p__Firmicutes;c__Clostridia;o__Lachnospirales;f__Lachnospiraceae;g__uncultured;s__uncultured_organism
Sample_type_separate_SCC_PL	SCC_2_to_3cm_away	NS	Sampled_from	Nasal Planum	ASV_701	144.507	0.243478	0.0720009	3.3816	0.00186855	0.0315788	TRUE	33	1494224fd4231466f76faa937819fcef	d__Eukaryota;p__Basidiomycota;c__Tremellomycetes;o__Tremellales;Unassigned;Unassigned;Unassigned
Sample_type_separate_SCC_PL	SCC_2_to_3cm_away	NS	Sampled_from	Nasal Planum	ASV_706	441.127	0.243478	0.0746131	3.26321	0.00256539	0.0315788	TRUE	33	14ac77468535da06f3cf3c0fa525e869	d__Bacteria;p__Firmicutes;c__Clostridia;o__Lachnospirales;f__Lachnospiraceae;g__[Ruminococcus]_torques_group;Unassigned
Sample_type_separate_SCC_PL	SCC_2_to_3cm_away	NS	Sampled_from	Nasal Planum	ASV_711	950.705	0.243478	0.0720009	3.3816	0.00186855	0.0315788	TRUE	33	14c06344a19866793fe7fb512c7f8026	d__Bacteria;p__Actinobacteriota;c__Thermoleophilia;o__Gaiellales;f__uncultured;g__uncultured;s__uncultured_bacterium
Sample_type_separate_SCC_PL	SCC_2_to_3cm_away	NS	Sampled_from	Nasal Planum	ASV_725	311.831	0.243478	0.0720009	3.3816	0.00186855	0.0315788	TRUE	33	156438f834f991c72b4dbd3fde8c6798	d__Bacteria;p__Entotheonellaeota;c__Entotheonellia;o__Entotheonellales;f__Entotheonellaceae;g__Entotheonellaceae;s__uncultured_bacterium
Sample_type_separate_SCC_PL	SCC_2_to_3cm_away	NS	Sampled_from	Nasal Planum	ASV_774	15.2113	0.243478	0.0720009	3.3816	0.00186855	0.0315788	TRUE	33	169aef206752ecbd49c3662a20bb7df1	d__Bacteria;p__Patescibacteria;c__Parcubacteria;o__Parcubacteria;f__Parcubacteria;g__Parcubacteria;s__uncultured_bacterium
Sample_type_separate_SCC_PL	SCC_2_to_3cm_away	NS	Sampled_from	Nasal Planum	ASV_799	387.887	0.243478	0.0720009	3.3816	0.00186855	0.0315788	TRUE	33	1736aed45030ebb24be6e7fb9c8a1ca0	d__Bacteria;p__Proteobacteria;c__Alphaproteobacteria;o__Rhizobiales;f__Beijerinckiaceae;g__Microvirga;Unassigned
Sample_type_separate_SCC_PL	SCC_2_to_3cm_away	NS	Sampled_from	Nasal Planum	ASV_821	372.676	0.243478	0.0746131	3.26321	0.00256539	0.0315788	TRUE	33	181bc72abfe7877660b616af5dd0ea2a	d__Bacteria;p__Proteobacteria;c__Gammaproteobacteria;o__Burkholderiales;f__Comamonadaceae;Unassigned;Unassigned
Sample_type_separate_SCC_PL	SCC_2_to_3cm_away	NS	Sampled_from	Nasal Planum	ASV_824	53.2395	0.243478	0.0720009	3.3816	0.00186855	0.0315788	TRUE	33	182fef4f6ab69bc1bb1b8bb8db2d16a3	d__Bacteria;p__Firmicutes;c__Clostridia;o__Peptostreptococcales-Tissierellales;f__Peptostreptococcaceae;g__Sporacetigenium;s__uncultured_bacterium
Sample_type_separate_SCC_PL	SCC_2_to_3cm_away	NS	Sampled_from	Nasal Planum	ASV_830	45.6338	0.243478	0.0720009	3.3816	0.00186855	0.0315788	TRUE	33	185c4b92842ca65819d337e287e4c641	d__Bacteria;p__Patescibacteria;c__Saccharimonadia;o__Saccharimonadales;f__Saccharimonadales;g__Saccharimonadales;s__uncultured_bacterium
Sample_type_separate_SCC_PL	SCC_2_to_3cm_away	NS	Sampled_from	Nasal Planum	ASV_837	243.38	0.243478	0.0746131	3.26321	0.00256539	0.0315788	TRUE	33	18be0ff277a169ee7b3e2e9fba1ecff7	d__Bacteria;p__Actinobacteriota;c__Actinobacteria;o__Frankiales;f__Geodermatophilaceae;g__Blastococcus;s__uncultured_bacterium
Sample_type_separate_SCC_PL	SCC_2_to_3cm_away	NS	Sampled_from	Nasal Planum	ASV_871	289.014	0.243478	0.0720009	3.3816	0.00186855	0.0315788	TRUE	33	19fc63b71ee3bff08fe75d6196256ec6	d__Bacteria;p__Proteobacteria;c__Gammaproteobacteria;o__Burkholderiales;f__Comamonadaceae;Unassigned;Unassigned
Sample_type_separate_SCC_PL	SCC_2_to_3cm_away	NS	Sampled_from	Nasal Planum	ASV_906	174.93	0.243478	0.0720009	3.3816	0.00186855	0.0315788	TRUE	33	1b340e892a2ee4556ca141400fbf5c73	d__Bacteria;p__Actinobacteriota;c__Actinobacteria;o__Streptomycetales;f__Streptomycetaceae;g__Streptomyces;Unassigned
Sample_type_separate_SCC_PL	SCC_2_to_3cm_away	NS	Sampled_from	Nasal Planum	ASV_921	676.902	0.243478	0.0720009	3.3816	0.00186855	0.0315788	TRUE	33	1b839c25d5d7068d8d7c44f8559b58d2	d__Bacteria;p__Firmicutes;c__Negativicutes;o__Veillonellales-Selenomonadales;f__Sporomusaceae;g__Sporomusa;Unassigned
Sample_type_separate_SCC_PL	SCC_2_to_3cm_away	NS	Sampled_from	Nasal Planum	ASV_934	243.38	0.243478	0.0746131	3.26321	0.00256539	0.0315788	TRUE	33	1bb68a6977580e0700fb5de17ebf3edc	d__Bacteria;p__Acidobacteriota;c__Holophagae;o__Subgroup_7;f__Subgroup_7;g__Subgroup_7;s__uncultured_bacterium
Sample_type_separate_SCC_PL	SCC_2_to_3cm_away	NS	Sampled_from	Nasal Planum	ASV_994	737.747	0.243478	0.0720009	3.3816	0.00186855	0.0315788	TRUE	33	1d6c8e3a696d80510553a82f3c4e7ee3	d__Bacteria;p__Proteobacteria;c__Alphaproteobacteria;o__Rhizobiales;f__Hyphomicrobiaceae;g__Pedomicrobium;s__uncultured_bacterium
Sample_type_separate_SCC_PL	SCC_2_to_3cm_away	NS	Sampled_from	Nasal Planum	ASV_1006	197.747	0.243478	0.0746131	3.26321	0.00256539	0.0315788	TRUE	33	1dc2101c83a1639c570bec50bbf06bc0	d__Eukaryota;p__Ascomycota;c__Eurotiomycetes;o__Chaetothyriales;f__Trichomeriaceae;g__Knufia;Unassigned
Sample_type_separate_SCC_PL	SCC_2_to_3cm_away	NS	Sampled_from	Nasal Planum	ASV_1010	15.2113	0.243478	0.0746131	3.26321	0.00256539	0.0315788	TRUE	33	1df59028993e32b5b98157d852cd11f1	d__Bacteria;p__Bacteroidota;c__Bacteroidia;o__Bacteroidales;f__Bacteroidetes_vadinHA17;g__Bacteroidetes_vadinHA17;Unassigned
Sample_type_separate_SCC_PL	SCC_2_to_3cm_away	NS	Sampled_from	Nasal Planum	ASV_1018	1003.94	0.243478	0.0720009	3.3816	0.00186855	0.0315788	TRUE	33	1e1ec8ee26352a06861bf8a3ae9cdc68	d__Bacteria;p__Actinobacteriota;c__Actinobacteria;o__Streptomycetales;f__Streptomycetaceae;g__Streptomyces;Unassigned
Sample_type_separate_SCC_PL	SCC_2_to_3cm_away	NS	Sampled_from	Nasal Planum	ASV_1073	68.4507	0.243478	0.0746131	3.26321	0.00256539	0.0315788	TRUE	33	1fdf572f382da2b34fa12d20457b45bf	d__Bacteria;p__Chloroflexi;c__Anaerolineae;o__Anaerolineales;f__Anaerolineaceae;g__Leptolinea;Unassigned
Sample_type_separate_SCC_PL	SCC_2_to_3cm_away	NS	Sampled_from	Nasal Planum	ASV_1075	311.831	0.243478	0.0720009	3.3816	0.00186855	0.0315788	TRUE	33	1fee6cdb07eb80f889fb4d254d4b91ac	d__Bacteria;p__Proteobacteria;c__Alphaproteobacteria;o__Tistrellales;f__Geminicoccaceae;g__uncultured;s__uncultured_bacterium
Sample_type_separate_SCC_PL	SCC_2_to_3cm_away	NS	Sampled_from	Nasal Planum	ASV_1095	517.183	0.243478	0.0720009	3.3816	0.00186855	0.0315788	TRUE	33	2088a4c4014542770781901a6f9c556d	d__Bacteria;p__Proteobacteria;c__Alphaproteobacteria;o__Rhizobiales;f__Beijerinckiaceae;Unassigned;Unassigned
Sample_type_separate_SCC_PL	SCC_2_to_3cm_away	NS	Sampled_from	Nasal Planum	ASV_1099	129.296	0.243478	0.0720009	3.3816	0.00186855	0.0315788	TRUE	33	20c8682d5c95a2aef7f02d7d353fab88	d__Bacteria;p__Patescibacteria;c__Saccharimonadia;o__Saccharimonadales;f__Saccharimonadales;g__Saccharimonadales;s__uncultured_bacterium
Sample_type_separate_SCC_PL	SCC_2_to_3cm_away	NS	Sampled_from	Nasal Planum	ASV_1121	48.7949	1.59133	0.418321	3.80409	0.000584608	0.0315788	TRUE	33	215ed35702344c6fa1f9272a1d6e5bb2	d__Bacteria;p__Actinobacteriota;c__Actinobacteria;o__Micrococcales;f__Promicromonosporaceae;g__Cellulosimicrobium;Unassigned
Sample_type_separate_SCC_PL	SCC_2_to_3cm_away	NS	Sampled_from	Nasal Planum	ASV_1172	578.028	0.243478	0.0720009	3.3816	0.00186855	0.0315788	TRUE	33	23244e2802b71e89e3e51d888028f779	d__Eukaryota;p__Basidiomycota;c__Agaricomycetes;o__Agaricales;Unassigned;Unassigned;Unassigned
Sample_type_separate_SCC_PL	SCC_2_to_3cm_away	NS	Sampled_from	Nasal Planum	ASV_1174	425.916	0.243478	0.0720009	3.3816	0.00186855	0.0315788	TRUE	33	23296d1a02043f9eee36521e2fcb032e	d__Bacteria;p__Actinobacteriota;c__Thermoleophilia;o__Solirubrobacterales;f__67-14;g__67-14;s__uncultured_bacterium
Sample_type_separate_SCC_PL	SCC_2_to_3cm_away	NS	Sampled_from	Nasal Planum	ASV_1187	106.479	0.243478	0.0746131	3.26321	0.00256539	0.0315788	TRUE	33	23c28ee3dce07323aeacb6a2a23d5dd3	d__Bacteria;p__Actinobacteriota;c__Actinobacteria;o__Frankiales;f__Geodermatophilaceae;g__Blastococcus;Unassigned
Sample_type_separate_SCC_PL	SCC_2_to_3cm_away	NS	Sampled_from	Nasal Planum	ASV_1204	304.225	0.243478	0.0746131	3.26321	0.00256539	0.0315788	TRUE	33	24458ff9aff509ebeb80d3ce1a8a29c9	d__Bacteria;p__Firmicutes;c__Clostridia;o__Lachnospirales;f__Lachnospiraceae;g__Lachnospiraceae_NK4A136_group;s__uncultured_bacterium
Sample_type_separate_SCC_PL	SCC_2_to_3cm_away	NS	Sampled_from	Nasal Planum	ASV_1251	114.085	0.243478	0.0720009	3.3816	0.00186855	0.0315788	TRUE	33	25bdbae4695cd9edc8b55035cf2fbbc1	d__Bacteria;p__Verrucomicrobiota;c__Verrucomicrobiae;o__Chthoniobacterales;f__Chthoniobacteraceae;g__Chthoniobacter;Unassigned
Sample_type_separate_SCC_PL	SCC_2_to_3cm_away	NS	Sampled_from	Nasal Planum	ASV_1265	570.423	0.243478	0.0720009	3.3816	0.00186855	0.0315788	TRUE	33	261c3263fa4b32139b835c060442cce6	d__Bacteria;p__Actinobacteriota;c__Actinobacteria;o__Streptomycetales;f__Streptomycetaceae;g__Streptomyces;Unassigned
Sample_type_separate_SCC_PL	SCC_2_to_3cm_away	NS	Sampled_from	Nasal Planum	ASV_1272	752.958	0.243478	0.0720009	3.3816	0.00186855	0.0315788	TRUE	33	264212df43be8bb645fc7b31c13678e0	d__Bacteria;p__Actinobacteriota;c__Actinobacteria;o__Corynebacteriales;f__Mycobacteriaceae;g__Mycobacterium;Unassigned
Sample_type_separate_SCC_PL	SCC_2_to_3cm_away	NS	Sampled_from	Nasal Planum	ASV_1279	91.2676	0.687957	0.173513	3.96487	0.000371695	0.0315788	TRUE	33	2673fdb30bdfd56528cd2903c9aa4ecc	d__Bacteria;p__Proteobacteria;c__Gammaproteobacteria;Unassigned;Unassigned;Unassigned;Unassigned
Sample_type_separate_SCC_PL	SCC_2_to_3cm_away	NS	Sampled_from	Nasal Planum	ASV_1285	205.352	0.243478	0.0720009	3.3816	0.00186855	0.0315788	TRUE	33	26c3da949aba30bf367a1d5dabea2b33	d__Bacteria;p__Proteobacteria;c__Alphaproteobacteria;o__Sphingomonadales;f__Sphingomonadaceae;g__Novosphingobium;Unassigned
Sample_type_separate_SCC_PL	SCC_2_to_3cm_away	NS	Sampled_from	Nasal Planum	ASV_1288	38.0282	0.243478	0.0720009	3.3816	0.00186855	0.0315788	TRUE	33	26dcd92d6ed67651e708ff9172dcb371	d__Archaea;p__Halobacterota;c__Methanosarcinia;o__Methanosarciniales;f__Methanosaetaceae;g__Methanosaeta;s__uncultured_archaeon
Sample_type_separate_SCC_PL	SCC_2_to_3cm_away	NS	Sampled_from	Nasal Planum	ASV_1299	98.8733	0.243478	0.0746131	3.26321	0.00256539	0.0315788	TRUE	33	27491b405d844a9040b6da1533d4b291	d__Bacteria;p__Actinobacteriota;c__Thermoleophilia;o__Solirubrobacterales;f__Solirubrobacteraceae;g__Solirubrobacter;Unassigned
Sample_type_separate_SCC_PL	SCC_2_to_3cm_away	NS	Sampled_from	Nasal Planum	ASV_1362	220.563	0.243478	0.0746131	3.26321	0.00256539	0.0315788	TRUE	33	29388bc925852c50b42ab946f6fc959d	d__Bacteria;p__Firmicutes;c__Clostridia;o__Lachnospirales;f__Lachnospiraceae;g__Tyzzerella;s__uncultured_bacterium
Sample_type_separate_SCC_PL	SCC_2_to_3cm_away	NS	Sampled_from	Nasal Planum	ASV_1380	616.057	0.243478	0.0720009	3.3816	0.00186855	0.0315788	TRUE	33	29a94a52a4c504f7bdbb8d16c138d509	d__Bacteria;p__Proteobacteria;c__Alphaproteobacteria;o__Rhizobiales;f__Beijerinckiaceae;g__Methylobacterium-Methylorubrum;s__uncultured_bacterium
Sample_type_separate_SCC_PL	SCC_2_to_3cm_away	NS	Sampled_from	Nasal Planum	ASV_1412	121.69	0.243478	0.0720009	3.3816	0.00186855	0.0315788	TRUE	33	2a8614ee236a934aa5cdd9ec13db3ff6	d__Bacteria;p__Bacteroidota;c__Bacteroidia;o__Chitinophagales;f__Chitinophagaceae;g__Ferruginibacter;Unassigned
Sample_type_separate_SCC_PL	SCC_2_to_3cm_away	NS	Sampled_from	Nasal Planum	ASV_1455	121.69	0.243478	0.0746131	3.26321	0.00256539	0.0315788	TRUE	33	2b8973d5fb3a756c2f6f605d4f8ec932	d__Bacteria;p__Actinobacteriota;c__Thermoleophilia;o__Solirubrobacterales;f__67-14;g__67-14;s__uncultured_bacterium
Sample_type_separate_SCC_PL	SCC_2_to_3cm_away	NS	Sampled_from	Nasal Planum	ASV_1478	1703.66	0.243478	0.0746131	3.26321	0.00256539	0.0315788	TRUE	33	2c159382b04d8b3bf6c3504f83f58ba3	d__Bacteria;p__Firmicutes;c__Negativicutes;o__Acidaminococcales;f__Acidaminococcaceae;g__Phascolarctobacterium;s__uncultured_bacterium
Sample_type_separate_SCC_PL	SCC_2_to_3cm_away	NS	Sampled_from	Nasal Planum	ASV_1497	212.958	0.243478	0.0720009	3.3816	0.00186855	0.0315788	TRUE	33	2ccd82c29a4f022698799a96faee2531	d__Bacteria;p__Acidobacteriota;c__Acidobacteriae;o__Bryobacterales;f__Bryobacteraceae;g__Bryobacter;s__uncultured_bacterium
Sample_type_separate_SCC_PL	SCC_2_to_3cm_away	NS	Sampled_from	Nasal Planum	ASV_1566	258.592	0.243478	0.0720009	3.3816	0.00186855	0.0315788	TRUE	33	2f0534c91f8d30972ff84859ecb585cc	d__Bacteria;p__Actinobacteriota;c__Thermoleophilia;o__Solirubrobacterales;f__Solirubrobacteraceae;g__Solirubrobacter;s__uncultured_bacterium
Sample_type_separate_SCC_PL	SCC_2_to_3cm_away	NS	Sampled_from	Nasal Planum	ASV_1617	441.127	0.243478	0.0720009	3.3816	0.00186855	0.0315788	TRUE	33	304dc0b3031805653cb0b3e25da98db3	d__Bacteria;p__Firmicutes;c__Clostridia;o__Lachnospirales;f__Lachnospiraceae;g__uncultured;s__uncultured_bacterium
Sample_type_separate_SCC_PL	SCC_2_to_3cm_away	NS	Sampled_from	Nasal Planum	ASV_1634	1041.97	0.243478	0.0746131	3.26321	0.00256539	0.0315788	TRUE	33	30c9ca17d382fd1662565589f464340c	d__Bacteria;p__Firmicutes;c__Bacilli;o__Erysipelotrichales;f__Erysipelatoclostridiaceae;g__Catenibacterium;s__uncultured_bacterium
Sample_type_separate_SCC_PL	SCC_2_to_3cm_away	NS	Sampled_from	Nasal Planum	ASV_1644	190.141	0.243478	0.0720009	3.3816	0.00186855	0.0315788	TRUE	33	312d68e0ccc5d20f7a0b777f413b4583	d__Bacteria;p__Myxococcota;c__Polyangia;o__Haliangiales;f__Haliangiaceae;g__Haliangium;s__uncultured_bacterium
Sample_type_separate_SCC_PL	SCC_2_to_3cm_away	NS	Sampled_from	Nasal Planum	ASV_1666	927.888	0.243478	0.0720009	3.3816	0.00186855	0.0315788	TRUE	33	31c6415521ab1e109399b5a5d70b0f36	d__Bacteria;p__Cyanobacteria;c__Cyanobacteriia;o__Cyanobacteriales;Unassigned;Unassigned;Unassigned
Sample_type_separate_SCC_PL	SCC_2_to_3cm_away	NS	Sampled_from	Nasal Planum	ASV_1711	745.352	0.243478	0.0720009	3.3816	0.00186855	0.0315788	TRUE	33	3331d5a1de5dc6ec987fa477517a72fd	d__Bacteria;p__Actinobacteriota;c__Actinobacteria;o__Streptomycetales;f__Streptomycetaceae;g__Streptomyces;s__Streptomyces_albus
Sample_type_separate_SCC_PL	SCC_2_to_3cm_away	NS	Sampled_from	Nasal Planum	ASV_1715	212.958	0.243478	0.0720009	3.3816	0.00186855	0.0315788	TRUE	33	3345c34967237d669d71c08666c722d0	d__Bacteria;p__Proteobacteria;c__Gammaproteobacteria;o__Burkholderiales;f__Oxalobacteraceae;g__Massilia;s__uncultured_bacterium
Sample_type_separate_SCC_PL	SCC_2_to_3cm_away	NS	Sampled_from	Nasal Planum	ASV_1725	357.465	0.243478	0.0720009	3.3816	0.00186855	0.0315788	TRUE	33	338802ffea3c514fe879e8e82bfe0450	d__Bacteria;p__Actinobacteriota;c__Actinobacteria;o__Corynebacteriales;f__Mycobacteriaceae;g__Mycobacterium;Unassigned
Sample_type_separate_SCC_PL	SCC_2_to_3cm_away	NS	Sampled_from	Nasal Planum	ASV_1738	752.958	0.243478	0.0720009	3.3816	0.00186855	0.0315788	TRUE	33	33ec67957b4f1e281db67bab1c9428ab	d__Bacteria;p__Proteobacteria;c__Alphaproteobacteria;o__Caulobacterales;f__Caulobacteraceae;g__Phenylobacterium;Unassigned
Sample_type_separate_SCC_PL	SCC_2_to_3cm_away	NS	Sampled_from	Nasal Planum	ASV_1753	935.493	0.243478	0.0746131	3.26321	0.00256539	0.0315788	TRUE	33	3496a4e52db282caf9494c7d1d2fd6b2	d__Bacteria;p__Bacteroidota;c__Bacteroidia;o__Bacteroidales;f__Prevotellaceae;g__Prevotella;s__uncultured_bacterium
Sample_type_separate_SCC_PL	SCC_2_to_3cm_away	NS	Sampled_from	Nasal Planum	ASV_1806	2882.54	0.243478	0.0746131	3.26321	0.00256539	0.0315788	TRUE	33	3657242addb005b8918d8bc5d0d6e2e5	d__Bacteria;p__Firmicutes;c__Clostridia;o__Lachnospirales;f__Lachnospiraceae;g__Blautia;s__uncultured_bacterium
Sample_type_separate_SCC_PL	SCC_2_to_3cm_away	NS	Sampled_from	Nasal Planum	ASV_1844	882.254	0.243478	0.0746131	3.26321	0.00256539	0.0315788	TRUE	33	37a3138130c891af5c146581bd976a94	d__Bacteria;p__Bacteroidota;c__Bacteroidia;o__Bacteroidales;f__Bacteroidaceae;g__Bacteroides;s__uncultured_bacterium
Sample_type_separate_SCC_PL	SCC_2_to_3cm_away	NS	Sampled_from	Nasal Planum	ASV_1851	98.8733	0.243478	0.0720009	3.3816	0.00186855	0.0315788	TRUE	33	37e0dc6a61682922856a20ea336ea01b	d__Bacteria;p__Patescibacteria;c__Saccharimonadia;o__Saccharimonadales;f__Saccharimonadaceae;g__TM7a;s__uncultured_bacterium
Sample_type_separate_SCC_PL	SCC_2_to_3cm_away	NS	Sampled_from	Nasal Planum	ASV_1902	22.8169	0.243478	0.0746131	3.26321	0.00256539	0.0315788	TRUE	33	39054514d75bb923d291e9153090c698	d__Bacteria;p__Actinobacteriota;c__Thermoleophilia;o__Gaiellales;f__uncultured;g__uncultured;s__uncultured_bacterium
Sample_type_separate_SCC_PL	SCC_2_to_3cm_away	NS	Sampled_from	Nasal Planum	ASV_1963	182.535	0.243478	0.0720009	3.3816	0.00186855	0.0315788	TRUE	33	3adcead58617a03757a5004c1e60340a	d__Bacteria;p__Actinobacteriota;c__Actinobacteria;o__Propionibacteriales;f__Nocardioidaceae;g__Nocardioides;Unassigned
Sample_type_separate_SCC_PL	SCC_2_to_3cm_away	NS	Sampled_from	Nasal Planum	ASV_1976	517.183	0.243478	0.0720009	3.3816	0.00186855	0.0315788	TRUE	33	3b3f561794ceadeeeea43003e91cce35	d__Archaea;p__Crenarchaeota;c__Nitrososphaeria;o__Nitrososphaerales;f__Nitrososphaeraceae;g__Candidatus_Nitrososphaera;s__uncultured_archaeon
Sample_type_separate_SCC_PL	SCC_2_to_3cm_away	NS	Sampled_from	Nasal Planum	ASV_1981	304.225	0.243478	0.0746131	3.26321	0.00256539	0.0315788	TRUE	33	3b64cf4874cc7e091115f9a2d76d3b31	d__Bacteria;p__Proteobacteria;c__Alphaproteobacteria;o__Rhodobacterales;f__Rhodobacteraceae;g__uncultured;Unassigned
Sample_type_separate_SCC_PL	SCC_2_to_3cm_away	NS	Sampled_from	Nasal Planum	ASV_1995	53.2395	0.243478	0.0720009	3.3816	0.00186855	0.0315788	TRUE	33	3bc5172bd7c5b34018d845086f1b6875	d__Bacteria;p__Actinobacteriota;c__Acidimicrobiia;o__Microtrichales;f__Ilumatobacteraceae;g__uncultured;s__uncultured_bacterium
Sample_type_separate_SCC_PL	SCC_2_to_3cm_away	NS	Sampled_from	Nasal Planum	ASV_1999	1125.63	0.243478	0.0746131	3.26321	0.00256539	0.0315788	TRUE	33	3bed9397ee6e08c6c5a46bde20e03be0	d__Bacteria;p__Bacteroidota;c__Bacteroidia;o__Bacteroidales;f__Prevotellaceae;g__Prevotella;s__uncultured_bacterium
Sample_type_separate_SCC_PL	SCC_2_to_3cm_away	NS	Sampled_from	Nasal Planum	ASV_2033	167.324	0.243478	0.0720009	3.3816	0.00186855	0.0315788	TRUE	33	3d1ae43f0f975a33f97264fc419bc2c6	d__Bacteria;p__Actinobacteriota;c__Actinobacteria;o__Micrococcales;f__Micrococcaceae;g__Arthrobacter;s__Arthrobacter_sp._QXT-31
Sample_type_separate_SCC_PL	SCC_2_to_3cm_away	NS	Sampled_from	Nasal Planum	ASV_2047	836.62	0.243478	0.0720009	3.3816	0.00186855	0.0315788	TRUE	33	3de6980eb81abebccba2d045143f63b1	d__Bacteria;p__Acidobacteriota;Unassigned;Unassigned;Unassigned;Unassigned;Unassigned
Sample_type_separate_SCC_PL	SCC_2_to_3cm_away	NS	Sampled_from	Nasal Planum	ASV_2051	45.6338	0.243478	0.0746131	3.26321	0.00256539	0.0315788	TRUE	33	3e009877e8896edf4379698303e0de89	d__Bacteria;p__Proteobacteria;c__Gammaproteobacteria;o__Methylococcales;f__Methylomonadaceae;g__Methylomonas;Unassigned
Sample_type_separate_SCC_PL	SCC_2_to_3cm_away	NS	Sampled_from	Nasal Planum	ASV_2063	167.324	0.243478	0.0720009	3.3816	0.00186855	0.0315788	TRUE	33	3e52f693c988cd2c8de61230043a1273	d__Bacteria;p__Actinobacteriota;c__Actinobacteria;o__Pseudonocardiales;f__Pseudonocardiaceae;g__Pseudonocardia;Unassigned
Sample_type_separate_SCC_PL	SCC_2_to_3cm_away	NS	Sampled_from	Nasal Planum	ASV_2092	334.648	0.243478	0.0746131	3.26321	0.00256539	0.0315788	TRUE	33	3f1a33b3ab9826faf39fad6f79ce0444	d__Bacteria;p__Bacteroidota;c__Bacteroidia;o__Bacteroidales;f__Bacteroidaceae;g__Bacteroides;s__uncultured_bacterium
Sample_type_separate_SCC_PL	SCC_2_to_3cm_away	NS	Sampled_from	Nasal Planum	ASV_2113	387.887	0.243478	0.0720009	3.3816	0.00186855	0.0315788	TRUE	33	3fa9ea27d657756c837359c2f1fffa78	d__Bacteria;p__Actinobacteriota;c__Actinobacteria;o__Propionibacteriales;f__Nocardioidaceae;g__Nocardioides;Unassigned
Sample_type_separate_SCC_PL	SCC_2_to_3cm_away	NS	Sampled_from	Nasal Planum	ASV_2154	448.733	0.243478	0.0720009	3.3816	0.00186855	0.0315788	TRUE	33	40e9b52261728b524085e3d473129669	d__Bacteria;p__Acidobacteriota;Unassigned;Unassigned;Unassigned;Unassigned;Unassigned
Sample_type_separate_SCC_PL	SCC_2_to_3cm_away	NS	Sampled_from	Nasal Planum	ASV_2226	106.479	0.243478	0.0720009	3.3816	0.00186855	0.0315788	TRUE	33	42e48235b585b1f866666146b67bd55d	d__Bacteria;p__Planctomycetota;c__Planctomycetes;o__Planctomycetales;f__uncultured;g__uncultured;s__uncultured_bacterium
Sample_type_separate_SCC_PL	SCC_2_to_3cm_away	NS	Sampled_from	Nasal Planum	ASV_2227	479.155	0.243478	0.0720009	3.3816	0.00186855	0.0315788	TRUE	33	42e682fd8600f014b6473d7f794dfb9f	d__Bacteria;p__Actinobacteriota;c__Actinobacteria;o__Micrococcales;f__Microbacteriaceae;Unassigned;Unassigned
Sample_type_separate_SCC_PL	SCC_2_to_3cm_away	NS	Sampled_from	Nasal Planum	ASV_2241	76.0564	0.243478	0.0720009	3.3816	0.00186855	0.0315788	TRUE	33	435d4dfaff890e7b0deda256feae3de7	d__Eukaryota;p__Ascomycota;c__Dothideomycetes;o__Venturiales;f__Sympoventuriaceae;g__Ochroconis;Unassigned
Sample_type_separate_SCC_PL	SCC_2_to_3cm_away	NS	Sampled_from	Nasal Planum	ASV_2262	91.2676	0.243478	0.0746131	3.26321	0.00256539	0.0315788	TRUE	33	44152984cd5dde89b3ccc6ded4730e60	d__Bacteria;p__Proteobacteria;c__Alphaproteobacteria;o__Rhizobiales;f__Beijerinckiaceae;g__Pseudochelatococcus;s__uncultured_bacterium
Sample_type_separate_SCC_PL	SCC_2_to_3cm_away	NS	Sampled_from	Nasal Planum	ASV_2289	441.127	0.243478	0.0720009	3.3816	0.00186855	0.0315788	TRUE	33	44988a510b555be6d827574881191d3a	d__Bacteria;p__Patescibacteria;c__Saccharimonadia;o__Saccharimonadales;f__Saccharimonadales;g__Saccharimonadales;s__uncultured_bacterium
Sample_type_separate_SCC_PL	SCC_2_to_3cm_away	NS	Sampled_from	Nasal Planum	ASV_2302	144.507	0.243478	0.0746131	3.26321	0.00256539	0.0315788	TRUE	33	44ced97af24537d9189808b8c2feb805	d__Bacteria;p__Proteobacteria;c__Gammaproteobacteria;o__Xanthomonadales;f__Rhodanobacteraceae;Unassigned;Unassigned
Sample_type_separate_SCC_PL	SCC_2_to_3cm_away	NS	Sampled_from	Nasal Planum	ASV_2313	289.014	0.243478	0.0720009	3.3816	0.00186855	0.0315788	TRUE	33	452be6051f348d6e409ec5a78bd4ba74	d__Bacteria;p__Proteobacteria;c__Alphaproteobacteria;o__Acetobacterales;f__Acetobacteraceae;g__uncultured;Unassigned
Sample_type_separate_SCC_PL	SCC_2_to_3cm_away	NS	Sampled_from	Nasal Planum	ASV_2349	250.986	0.243478	0.0720009	3.3816	0.00186855	0.0315788	TRUE	33	461f7c23e1e457dd855bceac320a674d	d__Bacteria;p__Proteobacteria;c__Alphaproteobacteria;o__Rhizobiales;f__Beijerinckiaceae;g__Psychroglaciecola;Unassigned
Sample_type_separate_SCC_PL	SCC_2_to_3cm_away	NS	Sampled_from	Nasal Planum	ASV_2384	304.225	0.243478	0.0720009	3.3816	0.00186855	0.0315788	TRUE	33	47187e80fb1b3c64b271b66d2fc0a26c	d__Bacteria;p__Actinobacteriota;c__Acidimicrobiia;o__Microtrichales;f__Iamiaceae;g__Iamia;s__uncultured_bacterium
Sample_type_separate_SCC_PL	SCC_2_to_3cm_away	NS	Sampled_from	Nasal Planum	ASV_2389	638.874	0.243478	0.0720009	3.3816	0.00186855	0.0315788	TRUE	33	47437f1c6ee0f2d3d4853333689c88db	d__Bacteria;p__Proteobacteria;c__Alphaproteobacteria;o__Rhizobiales;f__Beijerinckiaceae;g__Methylobacterium-Methylorubrum;s__uncultured_bacterium
Sample_type_separate_SCC_PL	SCC_2_to_3cm_away	NS	Sampled_from	Nasal Planum	ASV_2390	68.4507	0.243478	0.0746131	3.26321	0.00256539	0.0315788	TRUE	33	4745c7abb746c771c0117678f4feceb7	d__Bacteria;p__Bacteroidota;c__Bacteroidia;o__Bacteroidales;f__Prevotellaceae;g__Alloprevotella;Unassigned
Sample_type_separate_SCC_PL	SCC_2_to_3cm_away	NS	Sampled_from	Nasal Planum	ASV_2391	714.93	0.243478	0.0720009	3.3816	0.00186855	0.0315788	TRUE	33	474fdff17b7100a704332aaf2fff09c2	d__Bacteria;p__Chloroflexi;c__Ktedonobacteria;o__Ktedonobacterales;f__Ktedonobacteraceae;Unassigned;Unassigned
Sample_type_separate_SCC_PL	SCC_2_to_3cm_away	NS	Sampled_from	Nasal Planum	ASV_2417	68.4507	0.243478	0.0720009	3.3816	0.00186855	0.0315788	TRUE	33	47eabaf1a40363c41a0150d83319e838	d__Bacteria;p__Acidobacteriota;Unassigned;Unassigned;Unassigned;Unassigned;Unassigned
Sample_type_separate_SCC_PL	SCC_2_to_3cm_away	NS	Sampled_from	Nasal Planum	ASV_2422	289.014	0.243478	0.0720009	3.3816	0.00186855	0.0315788	TRUE	33	48212a60cae2f7765bbc76766f10aab0	d__Bacteria;p__Actinobacteriota;c__Actinobacteria;o__Micrococcales;f__Micrococcaceae;g__Arthrobacter;Unassigned
Sample_type_separate_SCC_PL	SCC_2_to_3cm_away	NS	Sampled_from	Nasal Planum	ASV_2441	212.958	0.243478	0.0720009	3.3816	0.00186855	0.0315788	TRUE	33	48bd96d88df040bc39b223571b25d5ae	d__Bacteria;p__Proteobacteria;c__Alphaproteobacteria;o__Sphingomonadales;f__Sphingomonadaceae;g__Sphingomonas;Unassigned
Sample_type_separate_SCC_PL	SCC_2_to_3cm_away	NS	Sampled_from	Nasal Planum	ASV_2459	258.592	0.243478	0.0720009	3.3816	0.00186855	0.0315788	TRUE	33	4929cfb798a6a234dac322559a893a27	d__Bacteria;p__Proteobacteria;c__Gammaproteobacteria;o__Burkholderiales;f__Oxalobacteraceae;g__Massilia;s__uncultured_bacterium
Sample_type_separate_SCC_PL	SCC_2_to_3cm_away	NS	Sampled_from	Nasal Planum	ASV_2483	197.747	0.243478	0.0720009	3.3816	0.00186855	0.0315788	TRUE	33	49ade58e46ca61a4d892a72aca553afd	d__Bacteria;p__Proteobacteria;c__Alphaproteobacteria;o__Azospirillales;f__Azospirillaceae;g__Azospirillum;s__Azospirillum_canadense
Sample_type_separate_SCC_PL	SCC_2_to_3cm_away	NS	Sampled_from	Nasal Planum	ASV_2490	266.197	0.243478	0.0720009	3.3816	0.00186855	0.0315788	TRUE	33	49ce4c145061481e253e7026d39f2d8a	d__Bacteria;p__Planctomycetota;c__vadinHA49;o__vadinHA49;f__vadinHA49;g__vadinHA49;s__uncultured_bacterium
Sample_type_separate_SCC_PL	SCC_2_to_3cm_away	NS	Sampled_from	Nasal Planum	ASV_2583	578.028	0.243478	0.0720009	3.3816	0.00186855	0.0315788	TRUE	33	4c1ef2caa39f7adc05cc5dae937b5c28	d__Bacteria;p__Actinobacteriota;c__Actinobacteria;o__Propionibacteriales;f__Nocardioidaceae;g__Nocardioides;s__uncultured_bacterium
Sample_type_separate_SCC_PL	SCC_2_to_3cm_away	NS	Sampled_from	Nasal Planum	ASV_2611	631.268	0.243478	0.0720009	3.3816	0.00186855	0.0315788	TRUE	33	4c9ea05b4eb712bb52baa749e862ab23	d__Bacteria;p__Actinobacteriota;c__Thermoleophilia;o__Solirubrobacterales;f__Solirubrobacteraceae;Unassigned;Unassigned
Sample_type_separate_SCC_PL	SCC_2_to_3cm_away	NS	Sampled_from	Nasal Planum	ASV_2618	76.0564	0.243478	0.0720009	3.3816	0.00186855	0.0315788	TRUE	33	4ce77e92c0a7c56342cbec39aee65ffb	d__Bacteria;p__Proteobacteria;c__Alphaproteobacteria;o__Sphingomonadales;f__Sphingomonadaceae;g__Sphingomonas;s__uncultured_bacterium
Sample_type_separate_SCC_PL	SCC_2_to_3cm_away	NS	Sampled_from	Nasal Planum	ASV_2625	159.718	0.243478	0.0720009	3.3816	0.00186855	0.0315788	TRUE	33	4d03a748c851f9404a1b30faa02316a0	d__Bacteria;p__Proteobacteria;c__Alphaproteobacteria;o__Acetobacterales;f__Acetobacteraceae;g__Roseomonas;Unassigned
Sample_type_separate_SCC_PL	SCC_2_to_3cm_away	NS	Sampled_from	Nasal Planum	ASV_2637	479.155	0.243478	0.0720009	3.3816	0.00186855	0.0315788	TRUE	33	4d3307f0264f1ce3582b7989ee120727	d__Bacteria;p__Actinobacteriota;c__Actinobacteria;o__Streptomycetales;f__Streptomycetaceae;g__Streptomyces;s__Streptomyces_canus
Sample_type_separate_SCC_PL	SCC_2_to_3cm_away	NS	Sampled_from	Nasal Planum	ASV_2670	418.31	0.243478	0.0720009	3.3816	0.00186855	0.0315788	TRUE	33	4e38498fcaface99647382b5d827df2a	d__Bacteria;p__Bacteroidota;c__Bacteroidia;o__Cytophagales;f__Microscillaceae;g__uncultured;s__metagenome
Sample_type_separate_SCC_PL	SCC_2_to_3cm_away	NS	Sampled_from	Nasal Planum	ASV_2678	365.071	0.243478	0.0720009	3.3816	0.00186855	0.0315788	TRUE	33	4e5d5c8f96808d41f555943efc2b8072	d__Bacteria;p__Actinobacteriota;c__Acidimicrobiia;o__Microtrichales;f__Ilumatobacteraceae;g__uncultured;s__uncultured_bacterium
Sample_type_separate_SCC_PL	SCC_2_to_3cm_away	NS	Sampled_from	Nasal Planum	ASV_2715	266.197	0.243478	0.0720009	3.3816	0.00186855	0.0315788	TRUE	33	4f615075bdcfc4aa3c737d5e984bcaf5	d__Bacteria;p__Actinobacteriota;c__Acidimicrobiia;o__Microtrichales;f__Ilumatobacteraceae;g__CL500-29_marine_group;s__uncultured_bacterium
Sample_type_separate_SCC_PL	SCC_2_to_3cm_away	NS	Sampled_from	Nasal Planum	ASV_2753	365.071	0.243478	0.0720009	3.3816	0.00186855	0.0315788	TRUE	33	5056f95a24454ab05b51e257fce70e3d	d__Bacteria;p__Actinobacteriota;c__Actinobacteria;o__Propionibacteriales;f__Nocardioidaceae;g__Nocardioides;s__uncultured_bacterium
Sample_type_separate_SCC_PL	SCC_2_to_3cm_away	NS	Sampled_from	Nasal Planum	ASV_2801	874.648	0.243478	0.0720009	3.3816	0.00186855	0.0315788	TRUE	33	519098f4540482a29b79dabebcea0c7b	d__Bacteria;p__Proteobacteria;c__Alphaproteobacteria;o__Sphingomonadales;f__Sphingomonadaceae;g__Sphingobium;Unassigned
Sample_type_separate_SCC_PL	SCC_2_to_3cm_away	NS	Sampled_from	Nasal Planum	ASV_2803	114.085	0.243478	0.0746131	3.26321	0.00256539	0.0315788	TRUE	33	51a89cfb2f7797c97754631384de1cde	d__Bacteria;p__Bacteroidota;c__Bacteroidia;o__Chitinophagales;f__Chitinophagaceae;Unassigned;Unassigned
Sample_type_separate_SCC_PL	SCC_2_to_3cm_away	NS	Sampled_from	Nasal Planum	ASV_2827	266.197	0.243478	0.0746131	3.26321	0.00256539	0.0315788	TRUE	33	52935da363b9f8f7664d8a92d02f925b	d__Bacteria;p__Firmicutes;c__Bacilli;o__Staphylococcales;f__Staphylococcaceae;g__Staphylococcus;s__uncultured_bacterium
Sample_type_separate_SCC_PL	SCC_2_to_3cm_away	NS	Sampled_from	Nasal Planum	ASV_2850	616.057	0.243478	0.0720009	3.3816	0.00186855	0.0315788	TRUE	33	532dfb5d933067c81e96a9f391996726	d__Bacteria;p__Chloroflexi;c__Chloroflexia;o__Thermomicrobiales;f__JG30-KF-CM45;g__JG30-KF-CM45;s__uncultured_bacterium
Sample_type_separate_SCC_PL	SCC_2_to_3cm_away	NS	Sampled_from	Nasal Planum	ASV_2974	45.6338	0.243478	0.0746131	3.26321	0.00256539	0.0315788	TRUE	33	567846f97405ac20689c6963d61bebe2	d__Bacteria;p__Proteobacteria;c__Gammaproteobacteria;o__Xanthomonadales;f__Rhodanobacteraceae;Unassigned;Unassigned
Sample_type_separate_SCC_PL	SCC_2_to_3cm_away	NS	Sampled_from	Nasal Planum	ASV_2977	266.197	0.243478	0.0720009	3.3816	0.00186855	0.0315788	TRUE	33	56a18b0588036850ad7b7db51d265e61	d__Bacteria;p__Chloroflexi;c__KD4-96;o__KD4-96;f__KD4-96;g__KD4-96;s__uncultured_bacterium
Sample_type_separate_SCC_PL	SCC_2_to_3cm_away	NS	Sampled_from	Nasal Planum	ASV_2982	905.071	0.243478	0.0720009	3.3816	0.00186855	0.0315788	TRUE	33	56ca8fb0491fc4b28361625b7ac8d8eb	d__Bacteria;p__Bacteroidota;c__Bacteroidia;o__Chitinophagales;f__Chitinophagaceae;g__Edaphobaculum;s__uncultured_bacterium
Sample_type_separate_SCC_PL	SCC_2_to_3cm_away	NS	Sampled_from	Nasal Planum	ASV_2988	616.057	0.243478	0.0746131	3.26321	0.00256539	0.0315788	TRUE	33	56f73ada0b1bb1c81e3f648783171844	d__Bacteria;p__Firmicutes;c__Clostridia;o__Lachnospirales;f__Lachnospiraceae;g__Blautia;s__uncultured_bacterium
Sample_type_separate_SCC_PL	SCC_2_to_3cm_away	NS	Sampled_from	Nasal Planum	ASV_2993	98.8733	0.243478	0.0746131	3.26321	0.00256539	0.0315788	TRUE	33	571765d13ea34810bd3e6a8fbfc39e53	d__Bacteria;p__Cyanobacteria;c__Vampirivibrionia;o__Vampirovibrionales;f__Vampirovibrionaceae;g__Vampirovibrio;Unassigned
Sample_type_separate_SCC_PL	SCC_2_to_3cm_away	NS	Sampled_from	Nasal Planum	ASV_3005	912.676	0.243478	0.0720009	3.3816	0.00186855	0.0315788	TRUE	33	57481e615aed56d75f1f92081ed6f5ef	d__Bacteria;p__Proteobacteria;c__Gammaproteobacteria;o__Pseudomonadales;f__Moraxellaceae;g__Acinetobacter;Unassigned
Sample_type_separate_SCC_PL	SCC_2_to_3cm_away	NS	Sampled_from	Nasal Planum	ASV_3035	304.225	0.243478	0.0720009	3.3816	0.00186855	0.0315788	TRUE	33	5814215c552e848fc03dc88c1d87d600	d__Bacteria;p__Actinobacteriota;c__Actinobacteria;o__Propionibacteriales;f__Nocardioidaceae;g__Nocardioides;Unassigned
Sample_type_separate_SCC_PL	SCC_2_to_3cm_away	NS	Sampled_from	Nasal Planum	ASV_3067	250.986	0.243478	0.0720009	3.3816	0.00186855	0.0315788	TRUE	33	58b5247493f15b79444376f940a2aae2	d__Bacteria;p__Bacteroidota;c__Bacteroidia;o__Chitinophagales;f__Chitinophagaceae;g__uncultured;Unassigned
Sample_type_separate_SCC_PL	SCC_2_to_3cm_away	NS	Sampled_from	Nasal Planum	ASV_3077	30.4225	0.243478	0.0746131	3.26321	0.00256539	0.0315788	TRUE	33	58ead3b8c33c5ffc9c07676ff834ba75	d__Bacteria;p__Firmicutes;c__Clostridia;o__Lachnospirales;f__Lachnospiraceae;Unassigned;Unassigned
Sample_type_separate_SCC_PL	SCC_2_to_3cm_away	NS	Sampled_from	Nasal Planum	ASV_3135	98.8733	0.243478	0.0746131	3.26321	0.00256539	0.0315788	TRUE	33	5a8bf2a8ed43332c44baa3a6bf750e6f	d__Bacteria;p__Actinobacteriota;c__Actinobacteria;o__Propionibacteriales;f__Nocardioidaceae;g__Nocardioides;s__uncultured_bacterium
Sample_type_separate_SCC_PL	SCC_2_to_3cm_away	NS	Sampled_from	Nasal Planum	ASV_3138	463.944	0.243478	0.0720009	3.3816	0.00186855	0.0315788	TRUE	33	5a9d19957c610c160f2d40cdd3acfd04	d__Bacteria;p__Actinobacteriota;c__Thermoleophilia;o__Gaiellales;f__Gaiellaceae;g__Gaiella;s__uncultured_bacterium
Sample_type_separate_SCC_PL	SCC_2_to_3cm_away	NS	Sampled_from	Nasal Planum	ASV_3147	250.986	0.243478	0.0720009	3.3816	0.00186855	0.0315788	TRUE	33	5aea79344daf765de2d1e57ffd169a60	d__Bacteria;p__Actinobacteriota;c__Actinobacteria;o__Streptomycetales;f__Streptomycetaceae;g__Streptomyces;Unassigned
Sample_type_separate_SCC_PL	SCC_2_to_3cm_away	NS	Sampled_from	Nasal Planum	ASV_3158	448.733	0.243478	0.0720009	3.3816	0.00186855	0.0315788	TRUE	33	5b632e08d9b873fff8f86653a7ea0489	d__Bacteria;p__Actinobacteriota;c__Actinobacteria;o__Propionibacteriales;f__Nocardioidaceae;Unassigned;Unassigned
Sample_type_separate_SCC_PL	SCC_2_to_3cm_away	NS	Sampled_from	Nasal Planum	ASV_3159	228.169	0.243478	0.0746131	3.26321	0.00256539	0.0315788	TRUE	33	5b7c829afc84d42274a17e5dbd10fe16	d__Bacteria;p__Proteobacteria;c__Gammaproteobacteria;o__Burkholderiales;f__Rhodocyclaceae;g__uncultured;Unassigned
Sample_type_separate_SCC_PL	SCC_2_to_3cm_away	NS	Sampled_from	Nasal Planum	ASV_3174	98.8733	0.243478	0.0720009	3.3816	0.00186855	0.0315788	TRUE	33	5c029b934764f7ec2b4b7396ad49abf2	d__Bacteria;p__Proteobacteria;c__Alphaproteobacteria;o__Rhizobiales;f__Beijerinckiaceae;g__uncultured;Unassigned
Sample_type_separate_SCC_PL	SCC_2_to_3cm_away	NS	Sampled_from	Nasal Planum	ASV_3177	745.352	0.243478	0.0720009	3.3816	0.00186855	0.0315788	TRUE	33	5c16ac2e9c92e449efa4ce21afff7f4f	d__Bacteria;p__Acidobacteriota;c__Vicinamibacteria;o__Vicinamibacterales;f__Vicinamibacteraceae;g__Vicinamibacteraceae;s__uncultured_bacterium
Sample_type_separate_SCC_PL	SCC_2_to_3cm_away	NS	Sampled_from	Nasal Planum	ASV_3208	737.747	0.243478	0.0720009	3.3816	0.00186855	0.0315788	TRUE	33	5cffb3aee7c067bfa6479c65fcc2f69e	d__Bacteria;p__Actinobacteriota;c__Thermoleophilia;o__Solirubrobacterales;f__67-14;g__67-14;s__uncultured_bacterium
Sample_type_separate_SCC_PL	SCC_2_to_3cm_away	NS	Sampled_from	Nasal Planum	ASV_3210	182.535	0.243478	0.0720009	3.3816	0.00186855	0.0315788	TRUE	33	5d086cd003a087226cc591842e9fb549	d__Bacteria;p__Bacteroidota;c__Bacteroidia;o__Sphingobacteriales;f__env.OPS_17;g__env.OPS_17;s__uncultured_bacterium
Sample_type_separate_SCC_PL	SCC_2_to_3cm_away	NS	Sampled_from	Nasal Planum	ASV_3227	509.578	0.243478	0.0720009	3.3816	0.00186855	0.0315788	TRUE	33	5d87361dceb436ae2d2bf52894167e48	d__Bacteria;p__Proteobacteria;c__Alphaproteobacteria;o__Rhodobacterales;f__Rhodobacteraceae;g__Rubellimicrobium;s__uncultured_bacterium
Sample_type_separate_SCC_PL	SCC_2_to_3cm_away	NS	Sampled_from	Nasal Planum	ASV_3235	91.2676	0.243478	0.0720009	3.3816	0.00186855	0.0315788	TRUE	33	5dbb4fa735173d61bcd0deee56e10fa7	d__Bacteria;p__Actinobacteriota;c__Actinobacteria;o__Propionibacteriales;f__Nocardioidaceae;g__Nocardioides;s__uncultured_bacterium
Sample_type_separate_SCC_PL	SCC_2_to_3cm_away	NS	Sampled_from	Nasal Planum	ASV_3252	144.507	0.243478	0.0720009	3.3816	0.00186855	0.0315788	TRUE	33	5e6351d3b6c8a4fbd234f10ee566f5ee	d__Bacteria;p__Actinobacteriota;c__Thermoleophilia;o__Gaiellales;f__Gaiellaceae;g__Gaiella;s__uncultured_bacterium
Sample_type_separate_SCC_PL	SCC_2_to_3cm_away	NS	Sampled_from	Nasal Planum	ASV_3290	60.8451	0.243478	0.0720009	3.3816	0.00186855	0.0315788	TRUE	33	5f6eefe2019ece213f27adf0de109c75	d__Bacteria;p__Actinobacteriota;c__Actinobacteria;o__Corynebacteriales;f__Nocardiaceae;g__Nocardia;Unassigned
Sample_type_separate_SCC_PL	SCC_2_to_3cm_away	NS	Sampled_from	Nasal Planum	ASV_3304	365.071	0.243478	0.0720009	3.3816	0.00186855	0.0315788	TRUE	33	5fbfd6a9654628e71b0a123f00ee7278	d__Bacteria;p__Actinobacteriota;c__Actinobacteria;o__Pseudonocardiales;f__Pseudonocardiaceae;g__Pseudonocardia;Unassigned
Sample_type_separate_SCC_PL	SCC_2_to_3cm_away	NS	Sampled_from	Nasal Planum	ASV_3306	197.747	0.243478	0.0746131	3.26321	0.00256539	0.0315788	TRUE	33	5fc48a00ebf61ebd02dfe86444bb7e0d	d__Bacteria;p__Firmicutes;c__Clostridia;o__Clostridiales;f__Clostridiaceae;g__Clostridium_sensu_stricto_1;s__uncultured_bacterium
Sample_type_separate_SCC_PL	SCC_2_to_3cm_away	NS	Sampled_from	Nasal Planum	ASV_3398	205.352	0.243478	0.0746131	3.26321	0.00256539	0.0315788	TRUE	33	626d1ff6601c6cdc7795a1c916b523f9	d__Bacteria;p__Firmicutes;c__Clostridia;o__Oscillospirales;f__Ruminococcaceae;g__uncultured;s__uncultured_bacterium
Sample_type_separate_SCC_PL	SCC_2_to_3cm_away	NS	Sampled_from	Nasal Planum	ASV_3416	570.423	0.243478	0.0720009	3.3816	0.00186855	0.0315788	TRUE	33	62d604c799390dd7fd65543d8b695ffc	d__Bacteria;p__Acidobacteriota;c__Vicinamibacteria;o__Subgroup_17;f__Subgroup_17;g__Subgroup_17;s__uncultured_bacterium
Sample_type_separate_SCC_PL	SCC_2_to_3cm_away	NS	Sampled_from	Nasal Planum	ASV_3434	30.4225	0.243478	0.0720009	3.3816	0.00186855	0.0315788	TRUE	33	6387a24d0b7a896b9759c8b9350b97be	d__Eukaryota;p__Ascomycota;c__Sordariomycetes;o__Hypocreales;f__Incertae_Sedis;g__Acremonium;Unassigned
Sample_type_separate_SCC_PL	SCC_2_to_3cm_away	NS	Sampled_from	Nasal Planum	ASV_3436	60.8451	0.243478	0.0746131	3.26321	0.00256539	0.0315788	TRUE	33	6391ff7cd2fae8b0b3bca6d9b41fcdfd	d__Bacteria;p__Bacteroidota;c__Bacteroidia;o__Cytophagales;f__Microscillaceae;g__uncultured;s__uncultured_bacterium
Sample_type_separate_SCC_PL	SCC_2_to_3cm_away	NS	Sampled_from	Nasal Planum	ASV_3441	342.254	0.243478	0.0720009	3.3816	0.00186855	0.0315788	TRUE	33	63acf399e9c3f3f631c2a9e57199e938	d__Bacteria;p__Actinobacteriota;c__Actinobacteria;o__Propionibacteriales;f__Nocardioidaceae;g__Nocardioides;s__uncultured_bacterium
Sample_type_separate_SCC_PL	SCC_2_to_3cm_away	NS	Sampled_from	Nasal Planum	ASV_3448	258.592	0.243478	0.0720009	3.3816	0.00186855	0.0315788	TRUE	33	64016c26875d63451446043ee1fbeab7	d__Archaea;p__Crenarchaeota;c__Nitrososphaeria;o__Nitrososphaerales;f__Nitrososphaeraceae;g__Nitrososphaeraceae;Unassigned
Sample_type_separate_SCC_PL	SCC_2_to_3cm_away	NS	Sampled_from	Nasal Planum	ASV_3504	334.648	0.243478	0.0746131	3.26321	0.00256539	0.0315788	TRUE	33	65716ec293e8ae4a3b5ee4cc75735153	d__Bacteria;p__Firmicutes;c__Clostridia;o__Lachnospirales;f__Lachnospiraceae;Unassigned;Unassigned
Sample_type_separate_SCC_PL	SCC_2_to_3cm_away	NS	Sampled_from	Nasal Planum	ASV_3510	540	0.243478	0.0720009	3.3816	0.00186855	0.0315788	TRUE	33	6592cdd57e695d2e1b9d1d5ef7b8b2aa	d__Bacteria;p__Actinobacteriota;c__Actinobacteria;o__Corynebacteriales;f__Mycobacteriaceae;g__Mycobacterium;Unassigned
Sample_type_separate_SCC_PL	SCC_2_to_3cm_away	NS	Sampled_from	Nasal Planum	ASV_3519	752.958	0.243478	0.0746131	3.26321	0.00256539	0.0315788	TRUE	33	65d8cf2b76b2dd7692672db782daf45e	d__Bacteria;p__Firmicutes;c__Bacilli;o__Erysipelotrichales;f__Erysipelotrichaceae;g__Allobaculum;s__Allobaculum_stercoricanis_DSM_13633
Sample_type_separate_SCC_PL	SCC_2_to_3cm_away	NS	Sampled_from	Nasal Planum	ASV_3536	342.254	0.243478	0.0720009	3.3816	0.00186855	0.0315788	TRUE	33	66849a6fba7693ba84c2c41179394669	d__Bacteria;p__Firmicutes;c__Clostridia;o__Clostridia_UCG-014;f__Clostridia_UCG-014;g__Clostridia_UCG-014;s__uncultured_bacterium
Sample_type_separate_SCC_PL	SCC_2_to_3cm_away	NS	Sampled_from	Nasal Planum	ASV_3541	501.972	0.243478	0.0720009	3.3816	0.00186855	0.0315788	TRUE	33	66b4d0bb223bedeb6d1b339c5011b013	d__Bacteria;p__Proteobacteria;c__Alphaproteobacteria;o__Acetobacterales;f__Acetobacteraceae;g__Acidisoma;Unassigned
Sample_type_separate_SCC_PL	SCC_2_to_3cm_away	NS	Sampled_from	Nasal Planum	ASV_3546	228.169	0.243478	0.0746131	3.26321	0.00256539	0.0315788	TRUE	33	66d8e1f375d06aae362a19e117bcda86	d__Bacteria;p__Firmicutes;c__Clostridia;o__Lachnospirales;f__Lachnospiraceae;g__uncultured;Unassigned
Sample_type_separate_SCC_PL	SCC_2_to_3cm_away	NS	Sampled_from	Nasal Planum	ASV_3565	311.831	0.243478	0.0720009	3.3816	0.00186855	0.0315788	TRUE	33	67834d54084a7017dbc5fca5c17ac452	d__Bacteria;p__Firmicutes;c__Clostridia;o__Clostridiales;f__Clostridiaceae;g__Clostridium_sensu_stricto_1;s__uncultured_bacterium
Sample_type_separate_SCC_PL	SCC_2_to_3cm_away	NS	Sampled_from	Nasal Planum	ASV_3567	844.226	0.243478	0.0720009	3.3816	0.00186855	0.0315788	TRUE	33	6789acf6931ce7e86068e090915d154f	d__Bacteria;p__Actinobacteriota;c__Actinobacteria;o__Streptomycetales;f__Streptomycetaceae;g__Streptomyces;Unassigned
Sample_type_separate_SCC_PL	SCC_2_to_3cm_away	NS	Sampled_from	Nasal Planum	ASV_3595	327.042	0.243478	0.0720009	3.3816	0.00186855	0.0315788	TRUE	33	6890af99d45667033487950332402fa8	d__Bacteria;p__Proteobacteria;c__Alphaproteobacteria;o__Rhizobiales;f__Beijerinckiaceae;g__Methylobacterium-Methylorubrum;Unassigned
Sample_type_separate_SCC_PL	SCC_2_to_3cm_away	NS	Sampled_from	Nasal Planum	ASV_3633	730.141	0.243478	0.0720009	3.3816	0.00186855	0.0315788	TRUE	33	69b46d14bc9b28ff87dc47a6e61ca135	d__Bacteria;p__Acidobacteriota;c__Blastocatellia;o__Blastocatellales;f__Blastocatellaceae;g__Stenotrophobacter;Unassigned
Sample_type_separate_SCC_PL	SCC_2_to_3cm_away	NS	Sampled_from	Nasal Planum	ASV_3641	205.352	0.243478	0.0720009	3.3816	0.00186855	0.0315788	TRUE	33	69d9b06281b7ba264dd2cde013e08731	d__Bacteria;p__Proteobacteria;c__Gammaproteobacteria;o__Burkholderiales;f__Comamonadaceae;g__Ramlibacter;Unassigned
Sample_type_separate_SCC_PL	SCC_2_to_3cm_away	NS	Sampled_from	Nasal Planum	ASV_3648	745.352	0.243478	0.0720009	3.3816	0.00186855	0.0315788	TRUE	33	6a0c9313c3e10010fcd68bac7c205692	d__Bacteria;p__Bacteroidota;c__Bacteroidia;o__Cytophagales;f__Cytophagaceae;Unassigned;Unassigned
Sample_type_separate_SCC_PL	SCC_2_to_3cm_away	NS	Sampled_from	Nasal Planum	ASV_3658	129.296	0.243478	0.0746131	3.26321	0.00256539	0.0315788	TRUE	33	6a728d83d52c48616d4905371078d8a5	d__Bacteria;p__Bacteroidota;c__Bacteroidia;o__Bacteroidales;f__Bacteroidaceae;g__Bacteroides;s__uncultured_bacterium
Sample_type_separate_SCC_PL	SCC_2_to_3cm_away	NS	Sampled_from	Nasal Planum	ASV_3663	45.6338	0.243478	0.0746131	3.26321	0.00256539	0.0315788	TRUE	33	6aafa50efe83d4068f39d04dd8c73f29	d__Bacteria;p__Firmicutes;c__Clostridia;o__Oscillospirales;f__Butyricicoccaceae;g__Butyricicoccus;s__uncultured_bacterium
Sample_type_separate_SCC_PL	SCC_2_to_3cm_away	NS	Sampled_from	Nasal Planum	ASV_3694	311.831	0.243478	0.0720009	3.3816	0.00186855	0.0315788	TRUE	33	6bcc370f32f1a5a78b566bcfd5c32869	d__Bacteria;p__Firmicutes;c__Bacilli;o__Paenibacillales;f__Paenibacillaceae;g__Cohnella;Unassigned
Sample_type_separate_SCC_PL	SCC_2_to_3cm_away	NS	Sampled_from	Nasal Planum	ASV_3698	152.113	0.243478	0.0746131	3.26321	0.00256539	0.0315788	TRUE	33	6bf7126cf6096c75b3dc1a7a8789716e	d__Bacteria;p__Proteobacteria;c__Gammaproteobacteria;o__Xanthomonadales;f__Rhodanobacteraceae;g__Rhodanobacter;s__uncultured_bacterium
Sample_type_separate_SCC_PL	SCC_2_to_3cm_away	NS	Sampled_from	Nasal Planum	ASV_3740	448.733	0.243478	0.0720009	3.3816	0.00186855	0.0315788	TRUE	33	6d3b574b5b549af0c44e7cf51edb33d9	d__Bacteria;p__Actinobacteriota;c__Thermoleophilia;o__Gaiellales;f__Gaiellaceae;g__Gaiella;s__uncultured_bacterium
Sample_type_separate_SCC_PL	SCC_2_to_3cm_away	NS	Sampled_from	Nasal Planum	ASV_3768	3437.75	0.243478	0.0746131	3.26321	0.00256539	0.0315788	TRUE	33	6dbee5eeccf3fb61df9e3cc178f0f709	d__Bacteria;p__Bacteroidota;c__Bacteroidia;o__Bacteroidales;f__Prevotellaceae;g__Prevotella;s__uncultured_bacterium
Sample_type_separate_SCC_PL	SCC_2_to_3cm_away	NS	Sampled_from	Nasal Planum	ASV_3796	258.592	0.243478	0.0720009	3.3816	0.00186855	0.0315788	TRUE	33	6e8978aa78efc45580354a1eae038c6a	d__Bacteria;p__Proteobacteria;c__Alphaproteobacteria;o__Rhizobiales;f__Rhizobiaceae;g__Aureimonas;Unassigned
Sample_type_separate_SCC_PL	SCC_2_to_3cm_away	NS	Sampled_from	Nasal Planum	ASV_3803	98.8733	0.243478	0.0720009	3.3816	0.00186855	0.0315788	TRUE	33	6ea2ee8e90184ec93866d6c031a1acd7	d__Bacteria;p__Actinobacteriota;c__Thermoleophilia;o__Solirubrobacterales;f__Solirubrobacteraceae;Unassigned;Unassigned
Sample_type_separate_SCC_PL	SCC_2_to_3cm_away	NS	Sampled_from	Nasal Planum	ASV_3827	136.901	0.243478	0.0720009	3.3816	0.00186855	0.0315788	TRUE	33	6fae6e0f4eb16b0c72f867dc4504fe6c	d__Bacteria;p__Actinobacteriota;c__Actinobacteria;o__Propionibacteriales;f__Nocardioidaceae;g__Nocardioides;Unassigned
Sample_type_separate_SCC_PL	SCC_2_to_3cm_away	NS	Sampled_from	Nasal Planum	ASV_3832	106.479	0.243478	0.0720009	3.3816	0.00186855	0.0315788	TRUE	33	6fddaf32bfc87889d4d38b5ba28ccd4e	d__Bacteria;p__Actinobacteriota;c__Actinobacteria;o__Micromonosporales;f__Micromonosporaceae;g__Actinoplanes;Unassigned
Sample_type_separate_SCC_PL	SCC_2_to_3cm_away	NS	Sampled_from	Nasal Planum	ASV_3835	471.55	0.243478	0.0746131	3.26321	0.00256539	0.0315788	TRUE	33	6ffa1dca6ccf5888231ecd0f9008c33d	d__Bacteria;p__Bacteroidota;c__Bacteroidia;o__Bacteroidales;f__Bacteroidaceae;g__Bacteroides;s__uncultured_bacterium
Sample_type_separate_SCC_PL	SCC_2_to_3cm_away	NS	Sampled_from	Nasal Planum	ASV_3842	456.338	0.243478	0.0720009	3.3816	0.00186855	0.0315788	TRUE	33	702708487c05c64f98a039deaab484e0	d__Eukaryota;p__Basidiomycota;c__Ustilaginomycetes;o__Ustilaginales;f__Ustilaginaceae;Unassigned;Unassigned
Sample_type_separate_SCC_PL	SCC_2_to_3cm_away	NS	Sampled_from	Nasal Planum	ASV_3853	60.8451	0.243478	0.0720009	3.3816	0.00186855	0.0315788	TRUE	33	7089652d7f6bc1442f6a233b1e830ad8	d__Bacteria;p__Proteobacteria;c__Alphaproteobacteria;o__Elsterales;f__uncultured;g__uncultured;Unassigned
Sample_type_separate_SCC_PL	SCC_2_to_3cm_away	NS	Sampled_from	Nasal Planum	ASV_3854	448.733	0.243478	0.0746131	3.26321	0.00256539	0.0315788	TRUE	33	708a62c4d52f8232a7e8ead721bf3259	d__Bacteria;p__Firmicutes;c__Bacilli;o__Erysipelotrichales;f__Erysipelotrichaceae;g__Turicibacter;s__uncultured_bacterium
Sample_type_separate_SCC_PL	SCC_2_to_3cm_away	NS	Sampled_from	Nasal Planum	ASV_3920	60.8451	0.243478	0.0746131	3.26321	0.00256539	0.0315788	TRUE	33	72beea4b34367254a91158c716d72f9b	d__Bacteria;p__Firmicutes;c__Clostridia;o__Lachnospirales;f__Lachnospiraceae;g__Epulopiscium;Unassigned
Sample_type_separate_SCC_PL	SCC_2_to_3cm_away	NS	Sampled_from	Nasal Planum	ASV_3955	1041.97	0.243478	0.0720009	3.3816	0.00186855	0.0315788	TRUE	33	73a650366a8718f0d77245b96ab3b1a3	d__Bacteria;p__Proteobacteria;c__Alphaproteobacteria;o__Sphingomonadales;f__Sphingomonadaceae;g__Sphingomonas;s__uncultured_bacterium
Sample_type_separate_SCC_PL	SCC_2_to_3cm_away	NS	Sampled_from	Nasal Planum	ASV_3992	243.38	0.243478	0.0720009	3.3816	0.00186855	0.0315788	TRUE	33	74c779e6dfe5716ca8324d417e17542d	d__Bacteria;p__Proteobacteria;c__Alphaproteobacteria;o__Rhizobiales;f__Rhizobiaceae;Unassigned;Unassigned
Sample_type_separate_SCC_PL	SCC_2_to_3cm_away	NS	Sampled_from	Nasal Planum	ASV_4031	83.662	0.243478	0.0746131	3.26321	0.00256539	0.0315788	TRUE	33	76031e0334d6403282016bf1f330693e	d__Bacteria;p__Firmicutes;c__Clostridia;o__Oscillospirales;f__Ruminococcaceae;Unassigned;Unassigned
Sample_type_separate_SCC_PL	SCC_2_to_3cm_away	NS	Sampled_from	Nasal Planum	ASV_4052	463.944	0.243478	0.0720009	3.3816	0.00186855	0.0315788	TRUE	33	768765678030ae0c2e1359cd6914dc31	d__Bacteria;p__Proteobacteria;c__Gammaproteobacteria;o__Burkholderiales;f__Nitrosomonadaceae;g__mle1-7;Unassigned
Sample_type_separate_SCC_PL	SCC_2_to_3cm_away	NS	Sampled_from	Nasal Planum	ASV_4079	266.197	0.243478	0.0720009	3.3816	0.00186855	0.0315788	TRUE	33	777b22b2405eb0a5bbcf7a1983b3c798	d__Bacteria;p__Proteobacteria;c__Gammaproteobacteria;o__Burkholderiales;f__Oxalobacteraceae;g__Massilia;s__uncultured_bacterium
Sample_type_separate_SCC_PL	SCC_2_to_3cm_away	NS	Sampled_from	Nasal Planum	ASV_4152	387.887	0.243478	0.0720009	3.3816	0.00186855	0.0315788	TRUE	33	79cce2e24a4929c098ab7a183dc5d799	d__Bacteria;p__Actinobacteriota;c__Actinobacteria;o__Propionibacteriales;f__Nocardioidaceae;g__Nocardioides;Unassigned
Sample_type_separate_SCC_PL	SCC_2_to_3cm_away	NS	Sampled_from	Nasal Planum	ASV_4171	167.324	0.243478	0.0720009	3.3816	0.00186855	0.0315788	TRUE	33	7a6dbfb02d6e388e790970748f54f40b	d__Bacteria;p__Chloroflexi;c__KD4-96;o__KD4-96;f__KD4-96;g__KD4-96;Unassigned
Sample_type_separate_SCC_PL	SCC_2_to_3cm_away	NS	Sampled_from	Nasal Planum	ASV_4173	319.437	0.243478	0.0720009	3.3816	0.00186855	0.0315788	TRUE	33	7a7f0d32a47b9cf326f4f9b998622647	d__Bacteria;p__Actinobacteriota;c__Thermoleophilia;o__Solirubrobacterales;f__67-14;g__67-14;s__uncultured_bacterium
Sample_type_separate_SCC_PL	SCC_2_to_3cm_away	NS	Sampled_from	Nasal Planum	ASV_4178	425.916	0.243478	0.0746131	3.26321	0.00256539	0.0315788	TRUE	33	7a9abe526a8c6f9027c308e309ffd892	d__Bacteria;p__Firmicutes;c__Clostridia;o__Lachnospirales;f__Lachnospiraceae;g__uncultured;s__uncultured_organism
Sample_type_separate_SCC_PL	SCC_2_to_3cm_away	NS	Sampled_from	Nasal Planum	ASV_4198	524.789	0.243478	0.0720009	3.3816	0.00186855	0.0315788	TRUE	33	7b40715d5f936588b5bbecf53bad5964	d__Bacteria;p__Proteobacteria;c__Alphaproteobacteria;o__Sphingomonadales;f__Sphingomonadaceae;Unassigned;Unassigned
Sample_type_separate_SCC_PL	SCC_2_to_3cm_away	NS	Sampled_from	Nasal Planum	ASV_4210	190.141	0.243478	0.0720009	3.3816	0.00186855	0.0315788	TRUE	33	7b7ae94a1b3c30b892ed2bd1c3603fc9	d__Bacteria;p__Actinobacteriota;c__Acidimicrobiia;o__Microtrichales;f__uncultured;g__uncultured;s__uncultured_bacterium
Sample_type_separate_SCC_PL	SCC_2_to_3cm_away	NS	Sampled_from	Nasal Planum	ASV_4272	889.86	0.243478	0.0720009	3.3816	0.00186855	0.0315788	TRUE	33	7d2add586146081386057d06c6121e31	d__Bacteria;p__Proteobacteria;c__Alphaproteobacteria;o__Rhizobiales;Unassigned;Unassigned;Unassigned
Sample_type_separate_SCC_PL	SCC_2_to_3cm_away	NS	Sampled_from	Nasal Planum	ASV_4292	53.2395	0.243478	0.0720009	3.3816	0.00186855	0.0315788	TRUE	33	7dcf72176484a49d8641ffe30d16d993	d__Bacteria;p__Proteobacteria;c__Alphaproteobacteria;o__Sphingomonadales;f__Sphingomonadaceae;g__Novosphingobium;Unassigned
Sample_type_separate_SCC_PL	SCC_2_to_3cm_away	NS	Sampled_from	Nasal Planum	ASV_4304	593.24	0.243478	0.0720009	3.3816	0.00186855	0.0315788	TRUE	33	7e34084fb9f8b08394bb200d17230b61	d__Bacteria;p__Acidobacteriota;c__Vicinamibacteria;o__Vicinamibacterales;f__Vicinamibacteraceae;g__Vicinamibacteraceae;Unassigned
Sample_type_separate_SCC_PL	SCC_2_to_3cm_away	NS	Sampled_from	Nasal Planum	ASV_4307	235.775	0.243478	0.0720009	3.3816	0.00186855	0.0315788	TRUE	33	7e4bc2dfb8d5d823e59a28e3abee3531	d__Bacteria;p__Proteobacteria;c__Gammaproteobacteria;o__Burkholderiales;f__SC-I-84;g__SC-I-84;s__uncultured_bacterium
Sample_type_separate_SCC_PL	SCC_2_to_3cm_away	NS	Sampled_from	Nasal Planum	ASV_4319	22.8169	0.243478	0.0746131	3.26321	0.00256539	0.0315788	TRUE	33	7e8ef4cba8dd807c1a84e460a32a6a42	d__Bacteria;p__Firmicutes;c__Clostridia;o__Peptostreptococcales-Tissierellales;f__Peptostreptococcaceae;g__Peptostreptococcus;Unassigned
Sample_type_separate_SCC_PL	SCC_2_to_3cm_away	NS	Sampled_from	Nasal Planum	ASV_4366	212.958	0.243478	0.0746131	3.26321	0.00256539	0.0315788	TRUE	33	803bf50fa6162d44368e90e9c6c2216f	d__Bacteria;p__Proteobacteria;c__Gammaproteobacteria;o__Methylococcales;f__Methylococcaceae;g__Methylocaldum;Unassigned
Sample_type_separate_SCC_PL	SCC_2_to_3cm_away	NS	Sampled_from	Nasal Planum	ASV_4392	783.381	0.243478	0.0720009	3.3816	0.00186855	0.0315788	TRUE	33	80f9f9b75938883f0dc8581f562bdf24	d__Bacteria;p__Proteobacteria;c__Alphaproteobacteria;o__Sphingomonadales;f__Sphingomonadaceae;g__Novosphingobium;Unassigned
Sample_type_separate_SCC_PL	SCC_2_to_3cm_away	NS	Sampled_from	Nasal Planum	ASV_4404	83.662	0.243478	0.0720009	3.3816	0.00186855	0.0315788	TRUE	33	81405d74bf59c46a6bf4a8dac7946fc9	d__Bacteria;p__Bacteroidota;c__Bacteroidia;o__Chitinophagales;f__Chitinophagaceae;g__Flavisolibacter;s__uncultured_bacterium
Sample_type_separate_SCC_PL	SCC_2_to_3cm_away	NS	Sampled_from	Nasal Planum	ASV_4450	410.704	0.243478	0.0746131	3.26321	0.00256539	0.0315788	TRUE	33	827da3126111c80d0c36f972b0fe4271	d__Bacteria;p__Firmicutes;c__Bacilli;o__Erysipelotrichales;f__Erysipelotrichaceae;g__Turicibacter;s__uncultured_bacterium
Sample_type_separate_SCC_PL	SCC_2_to_3cm_away	NS	Sampled_from	Nasal Planum	ASV_4506	136.901	0.243478	0.0720009	3.3816	0.00186855	0.0315788	TRUE	33	8419d85eb5737d27602c7709eff5056b	d__Bacteria;p__Acidobacteriota;c__Vicinamibacteria;o__Vicinamibacterales;f__Vicinamibacteraceae;g__Vicinamibacteraceae;s__uncultured_bacterium
Sample_type_separate_SCC_PL	SCC_2_to_3cm_away	NS	Sampled_from	Nasal Planum	ASV_4548	182.535	0.243478	0.0746131	3.26321	0.00256539	0.0315788	TRUE	33	8525ec19daa661eb72cd98e03a1f5ebe	d__Bacteria;p__Actinobacteriota;c__Actinobacteria;o__Propionibacteriales;f__Nocardioidaceae;g__Aeromicrobium;s__uncultured_bacterium
Sample_type_separate_SCC_PL	SCC_2_to_3cm_away	NS	Sampled_from	Nasal Planum	ASV_4555	121.69	0.243478	0.0746131	3.26321	0.00256539	0.0315788	TRUE	33	85549e55432d8bb66f88ec1637075d49	d__Bacteria;p__Sumerlaeota;c__Sumerlaeia;o__Sumerlaeales;f__Sumerlaeaceae;g__Sumerlaea;s__uncultured_bacterium
Sample_type_separate_SCC_PL	SCC_2_to_3cm_away	NS	Sampled_from	Nasal Planum	ASV_4575	334.648	0.243478	0.0746131	3.26321	0.00256539	0.0315788	TRUE	33	85de660345bbced55ba684a0c2d7de45	d__Bacteria;p__Firmicutes;c__Clostridia;o__Peptostreptococcales-Tissierellales;f__Peptostreptococcales-Tissierellales;g__Anaerococcus;Unassigned
Sample_type_separate_SCC_PL	SCC_2_to_3cm_away	NS	Sampled_from	Nasal Planum	ASV_4582	15.2113	0.243478	0.0720009	3.3816	0.00186855	0.0315788	TRUE	33	861cad5de4fde131c0308127d9007c4f	d__Bacteria;p__Firmicutes;c__Bacilli;o__Erysipelotrichales;f__Erysipelotrichaceae;g__Faecalibaculum;s__Faecalibaculum_rodentium
Sample_type_separate_SCC_PL	SCC_2_to_3cm_away	NS	Sampled_from	Nasal Planum	ASV_4617	60.8451	0.243478	0.0720009	3.3816	0.00186855	0.0315788	TRUE	33	870a3926fc6f6c31fa5918006da20595	d__Bacteria;p__Actinobacteriota;c__Actinobacteria;o__Pseudonocardiales;f__Pseudonocardiaceae;g__Actinomycetospora;Unassigned
Sample_type_separate_SCC_PL	SCC_2_to_3cm_away	NS	Sampled_from	Nasal Planum	ASV_4668	60.8451	0.243478	0.0720009	3.3816	0.00186855	0.0315788	TRUE	33	885da5f7d05214e9ad4c94dc718f877b	d__Bacteria;p__Myxococcota;c__Myxococcia;o__Myxococcales;f__Myxococcaceae;g__P3OB-42;s__uncultured_bacterium
Sample_type_separate_SCC_PL	SCC_2_to_3cm_away	NS	Sampled_from	Nasal Planum	ASV_4687	60.8451	0.243478	0.0720009	3.3816	0.00186855	0.0315788	TRUE	33	88fd4670781f12453e6b89407f85b143	d__Bacteria;p__Bdellovibrionota;c__Bdellovibrionia;o__Bdellovibrionales;f__Bdellovibrionaceae;g__Bdellovibrio;Unassigned
Sample_type_separate_SCC_PL	SCC_2_to_3cm_away	NS	Sampled_from	Nasal Planum	ASV_4709	250.986	0.243478	0.0720009	3.3816	0.00186855	0.0315788	TRUE	33	8973cb0afc89a77860e9e606ccb1b8fa	d__Bacteria;p__Actinobacteriota;c__Thermoleophilia;o__Solirubrobacterales;f__67-14;g__67-14;s__uncultured_bacterium
Sample_type_separate_SCC_PL	SCC_2_to_3cm_away	NS	Sampled_from	Nasal Planum	ASV_4732	121.69	0.677463	0.168234	4.02691	0.000311692	0.0315788	TRUE	33	8a1abf45b529bcb5a60d384dda3fc845	d__Bacteria;p__Planctomycetota;c__Phycisphaerae;o__Phycisphaerales;f__Phycisphaeraceae;g__SM1A02;Unassigned
Sample_type_separate_SCC_PL	SCC_2_to_3cm_away	NS	Sampled_from	Nasal Planum	ASV_4777	129.296	0.243478	0.0746131	3.26321	0.00256539	0.0315788	TRUE	33	8b345ea7367d6d349aa35d49fde082f6	d__Bacteria;p__Firmicutes;c__Bacilli;o__Erysipelotrichales;f__Erysipelotrichaceae;g__[Clostridium]_innocuum_group;Unassigned
Sample_type_separate_SCC_PL	SCC_2_to_3cm_away	NS	Sampled_from	Nasal Planum	ASV_4811	342.254	0.243478	0.0720009	3.3816	0.00186855	0.0315788	TRUE	33	8bf7e3e2d8982a452a0fbf689d668806	d__Bacteria;p__Proteobacteria;c__Gammaproteobacteria;o__Burkholderiales;f__Burkholderiaceae;g__Burkholderia-Caballeronia-Paraburkholderia;Unassigned
Sample_type_separate_SCC_PL	SCC_2_to_3cm_away	NS	Sampled_from	Nasal Planum	ASV_4826	722.536	0.243478	0.0720009	3.3816	0.00186855	0.0315788	TRUE	33	8c5a1fb9120cd56e1bfe4c4642ee7298	d__Bacteria;p__Actinobacteriota;c__Thermoleophilia;o__Solirubrobacterales;f__67-14;g__67-14;s__uncultured_bacterium
Sample_type_separate_SCC_PL	SCC_2_to_3cm_away	NS	Sampled_from	Nasal Planum	ASV_4827	1232.11	0.243478	0.0746131	3.26321	0.00256539	0.0315788	TRUE	33	8c5fb043dc00d1d37a4f7ce05506c419	d__Bacteria;p__Bacteroidota;c__Bacteroidia;o__Bacteroidales;f__Bacteroidaceae;g__Bacteroides;s__uncultured_bacterium
Sample_type_separate_SCC_PL	SCC_2_to_3cm_away	NS	Sampled_from	Nasal Planum	ASV_4828	114.085	0.243478	0.0720009	3.3816	0.00186855	0.0315788	TRUE	33	8c626d9b80c0ef20ac6fb0f82fbbf355	d__Bacteria;p__Actinobacteriota;c__Acidimicrobiia;o__Microtrichales;Unassigned;Unassigned;Unassigned
Sample_type_separate_SCC_PL	SCC_2_to_3cm_away	NS	Sampled_from	Nasal Planum	ASV_4853	136.901	0.243478	0.0720009	3.3816	0.00186855	0.0315788	TRUE	33	8d1b4b3b2dd64416bef8b314cb8dba2f	d__Bacteria;p__Actinobacteriota;c__Thermoleophilia;o__Gaiellales;f__Gaiellaceae;g__Gaiella;s__uncultured_bacterium
Sample_type_separate_SCC_PL	SCC_2_to_3cm_away	NS	Sampled_from	Nasal Planum	ASV_4867	258.592	0.243478	0.0746131	3.26321	0.00256539	0.0315788	TRUE	33	8d7e24d65d61180b1810d68b6c7a7113	d__Bacteria;p__Proteobacteria;c__Alphaproteobacteria;o__Rhizobiales;f__Beijerinckiaceae;g__Methylobacterium-Methylorubrum;s__Methylobacterium_nodulans_ORS_2060
Sample_type_separate_SCC_PL	SCC_2_to_3cm_away	NS	Sampled_from	Nasal Planum	ASV_4877	342.254	0.243478	0.0720009	3.3816	0.00186855	0.0315788	TRUE	33	8dcbd58d7ff126fa0b1a3ed05918b237	d__Bacteria;p__Actinobacteriota;c__Actinobacteria;o__Propionibacteriales;f__Propionibacteriaceae;g__Friedmanniella;s__uncultured_bacterium
Sample_type_separate_SCC_PL	SCC_2_to_3cm_away	NS	Sampled_from	Nasal Planum	ASV_4886	349.859	0.243478	0.0746131	3.26321	0.00256539	0.0315788	TRUE	33	8dfc37f0288aec6ebbc2845bf8d27a52	d__Bacteria;p__Proteobacteria;c__Alphaproteobacteria;o__Rhizobiales;f__Beijerinckiaceae;g__Microvirga;Unassigned
Sample_type_separate_SCC_PL	SCC_2_to_3cm_away	NS	Sampled_from	Nasal Planum	ASV_4900	68.4507	0.243478	0.0720009	3.3816	0.00186855	0.0315788	TRUE	33	8e8ae9bccfa1161d65ef2ec35435b074	d__Bacteria;p__Acidobacteriota;c__Blastocatellia;o__Pyrinomonadales;f__Pyrinomonadaceae;g__RB41;s__uncultured_bacterium
Sample_type_separate_SCC_PL	SCC_2_to_3cm_away	NS	Sampled_from	Nasal Planum	ASV_4931	1156.06	0.243478	0.0720009	3.3816	0.00186855	0.0315788	TRUE	33	8f2a573e84c8741246f5454ea5348c3b	d__Bacteria;p__Acidobacteriota;c__Vicinamibacteria;o__Vicinamibacterales;f__uncultured;g__uncultured;Unassigned
Sample_type_separate_SCC_PL	SCC_2_to_3cm_away	NS	Sampled_from	Nasal Planum	ASV_4977	768.169	0.243478	0.0720009	3.3816	0.00186855	0.0315788	TRUE	33	90638f28a40ba8598963453bf7d9d3a3	d__Bacteria;p__Proteobacteria;c__Alphaproteobacteria;o__Rhizobiales;f__Beijerinckiaceae;g__Methylobacterium-Methylorubrum;Unassigned
Sample_type_separate_SCC_PL	SCC_2_to_3cm_away	NS	Sampled_from	Nasal Planum	ASV_5006	319.437	0.243478	0.0720009	3.3816	0.00186855	0.0315788	TRUE	33	913f1620087ec3807c14d09a374a483b	d__Bacteria;p__Actinobacteriota;c__Actinobacteria;o__Micrococcales;f__Microbacteriaceae;g__Curtobacterium;Unassigned
Sample_type_separate_SCC_PL	SCC_2_to_3cm_away	NS	Sampled_from	Nasal Planum	ASV_5047	205.352	0.243478	0.0720009	3.3816	0.00186855	0.0315788	TRUE	33	92ee70da94232e611a0a286d54480493	d__Bacteria;p__Actinobacteriota;c__Actinobacteria;o__Corynebacteriales;f__Mycobacteriaceae;g__Mycobacterium;Unassigned
Sample_type_separate_SCC_PL	SCC_2_to_3cm_away	NS	Sampled_from	Nasal Planum	ASV_5070	106.479	0.243478	0.0746131	3.26321	0.00256539	0.0315788	TRUE	33	9381a80e4b3d0389084edeaf7a78a862	d__Bacteria;p__Bacteroidota;c__Bacteroidia;o__Bacteroidales;f__Bacteroidaceae;g__Bacteroides;s__uncultured_bacterium
Sample_type_separate_SCC_PL	SCC_2_to_3cm_away	NS	Sampled_from	Nasal Planum	ASV_5093	258.592	0.243478	0.0746131	3.26321	0.00256539	0.0315788	TRUE	33	9408cec9d1a57be39dd49a6fd7b6fe7d	d__Bacteria;p__Firmicutes;c__Bacilli;o__Erysipelotrichales;f__Erysipelatoclostridiaceae;g__Erysipelatoclostridium;s__uncultured_bacterium
Sample_type_separate_SCC_PL	SCC_2_to_3cm_away	NS	Sampled_from	Nasal Planum	ASV_5118	243.38	0.243478	0.0746131	3.26321	0.00256539	0.0315788	TRUE	33	94af27978a9c02be72e8a6ac710bf0ac	d__Bacteria;p__Firmicutes;c__Clostridia;o__Lachnospirales;f__Lachnospiraceae;g__Lachnospira;s__uncultured_bacterium
Sample_type_separate_SCC_PL	SCC_2_to_3cm_away	NS	Sampled_from	Nasal Planum	ASV_5119	30.4225	0.243478	0.0746131	3.26321	0.00256539	0.0315788	TRUE	33	94c67d8d4a007e0f8c4fa8fc240a14f1	d__Bacteria;p__Desulfobacterota;c__Desulfomonilia;o__Desulfomonilales;f__Desulfomonilaceae;g__Desulfomonile;s__uncultured_organism
Sample_type_separate_SCC_PL	SCC_2_to_3cm_away	NS	Sampled_from	Nasal Planum	ASV_5142	555.212	0.243478	0.0720009	3.3816	0.00186855	0.0315788	TRUE	33	955a0ec9505b2c00c2ea275c2a438ce5	d__Bacteria;p__Proteobacteria;c__Alphaproteobacteria;o__Rhizobiales;f__Beijerinckiaceae;g__Microvirga;s__uncultured_bacterium
Sample_type_separate_SCC_PL	SCC_2_to_3cm_away	NS	Sampled_from	Nasal Planum	ASV_5152	152.113	0.243478	0.0746131	3.26321	0.00256539	0.0315788	TRUE	33	9599819979de8e6937738909b722dbb4	d__Archaea;p__Euryarchaeota;c__Methanobacteria;o__Methanobacteriales;f__Methanobacteriaceae;g__Methanobacterium;Unassigned
Sample_type_separate_SCC_PL	SCC_2_to_3cm_away	NS	Sampled_from	Nasal Planum	ASV_5157	540	0.243478	0.0720009	3.3816	0.00186855	0.0315788	TRUE	33	95ac48cac4680dfd0d0629499ee5a3f4	d__Bacteria;p__Actinobacteriota;c__Actinobacteria;o__Micromonosporales;f__Micromonosporaceae;g__Actinoplanes;Unassigned
Sample_type_separate_SCC_PL	SCC_2_to_3cm_away	NS	Sampled_from	Nasal Planum	ASV_5220	148.928	0.769688	0.207194	3.71481	0.000750018	0.0315788	TRUE	33	974e699fb36a577d80c2b48540c81e23	d__Bacteria;p__Firmicutes;c__Clostridia;o__Lachnospirales;f__Lachnospiraceae;g__Blautia;s__uncultured_bacterium
Sample_type_separate_SCC_PL	SCC_2_to_3cm_away	NS	Sampled_from	Nasal Planum	ASV_5263	136.901	0.243478	0.0720009	3.3816	0.00186855	0.0315788	TRUE	33	98683fff230951008db7f6c4ac8144c5	d__Bacteria;p__Bacteroidota;c__Bacteroidia;o__Cytophagales;f__Microscillaceae;g__Chryseolinea;Unassigned
Sample_type_separate_SCC_PL	SCC_2_to_3cm_away	NS	Sampled_from	Nasal Planum	ASV_5267	235.775	0.243478	0.0720009	3.3816	0.00186855	0.0315788	TRUE	33	9872dffcef7ac9cfa9956c94dacf5f96	d__Bacteria;p__Proteobacteria;c__Alphaproteobacteria;o__Sphingomonadales;f__Sphingomonadaceae;Unassigned;Unassigned
Sample_type_separate_SCC_PL	SCC_2_to_3cm_away	NS	Sampled_from	Nasal Planum	ASV_5278	159.718	0.243478	0.0720009	3.3816	0.00186855	0.0315788	TRUE	33	98c81273c7e3b4927a25fe3c440477e9	d__Bacteria;p__Proteobacteria;c__Gammaproteobacteria;o__Burkholderiales;f__SC-I-84;g__SC-I-84;s__uncultured_bacterium
Sample_type_separate_SCC_PL	SCC_2_to_3cm_away	NS	Sampled_from	Nasal Planum	ASV_5294	311.831	0.243478	0.0720009	3.3816	0.00186855	0.0315788	TRUE	33	994dcfdab9030c98bce89aa4f0b54f03	d__Bacteria;p__Actinobacteriota;c__Actinobacteria;o__Propionibacteriales;f__Nocardioidaceae;g__Nocardioides;Unassigned
Sample_type_separate_SCC_PL	SCC_2_to_3cm_away	NS	Sampled_from	Nasal Planum	ASV_5307	53.2395	0.243478	0.0720009	3.3816	0.00186855	0.0315788	TRUE	33	997cc8ae596b7164743e8eb359e3e558	d__Bacteria;p__Proteobacteria;c__Gammaproteobacteria;o__Burkholderiales;f__Comamonadaceae;g__Rhizobacter;Unassigned
Sample_type_separate_SCC_PL	SCC_2_to_3cm_away	NS	Sampled_from	Nasal Planum	ASV_5323	441.127	0.243478	0.0720009	3.3816	0.00186855	0.0315788	TRUE	33	99cd5730902be3c1d74d90647657bc7f	d__Bacteria;p__Acidobacteriota;c__Acidobacteriae;o__Solibacterales;f__Solibacteraceae;g__Candidatus_Solibacter;Unassigned
Sample_type_separate_SCC_PL	SCC_2_to_3cm_away	NS	Sampled_from	Nasal Planum	ASV_5360	243.38	0.243478	0.0720009	3.3816	0.00186855	0.0315788	TRUE	33	9b17aea15b10c3ed72cb338c54fa6e02	d__Bacteria;p__Firmicutes;c__Bacilli;o__Lactobacillales;f__Aerococcaceae;g__Aerococcus;s__uncultured_bacterium
Sample_type_separate_SCC_PL	SCC_2_to_3cm_away	NS	Sampled_from	Nasal Planum	ASV_5363	730.141	0.243478	0.0720009	3.3816	0.00186855	0.0315788	TRUE	33	9b201bbfdbef03668304634163d3ec69	d__Bacteria;p__Bdellovibrionota;c__Oligoflexia;o__0319-6G20;f__0319-6G20;g__0319-6G20;s__uncultured_bacterium
Sample_type_separate_SCC_PL	SCC_2_to_3cm_away	NS	Sampled_from	Nasal Planum	ASV_5395	121.69	0.243478	0.0720009	3.3816	0.00186855	0.0315788	TRUE	33	9c2d223018b48c6db7822003fe378f35	d__Bacteria;p__Myxococcota;c__Polyangia;o__Haliangiales;f__Haliangiaceae;g__Haliangium;Unassigned
Sample_type_separate_SCC_PL	SCC_2_to_3cm_away	NS	Sampled_from	Nasal Planum	ASV_5435	152.113	0.243478	0.0746131	3.26321	0.00256539	0.0315788	TRUE	33	9d90730b5eb76bf97c26446b609ad108	d__Bacteria;p__Bacteroidota;c__SJA-28;o__SJA-28;f__SJA-28;g__SJA-28;s__uncultured_bacterium
Sample_type_separate_SCC_PL	SCC_2_to_3cm_away	NS	Sampled_from	Nasal Planum	ASV_5536	212.958	0.243478	0.0746131	3.26321	0.00256539	0.0315788	TRUE	33	a092f3ad4722d58d9e110af68fbf78ab	d__Bacteria;p__Proteobacteria;c__Gammaproteobacteria;o__Burkholderiales;f__Rhodocyclaceae;g__uncultured;Unassigned
Sample_type_separate_SCC_PL	SCC_2_to_3cm_away	NS	Sampled_from	Nasal Planum	ASV_5537	45.6338	0.243478	0.0746131	3.26321	0.00256539	0.0315788	TRUE	33	a0a6eddf385b0e4ba1433166a0ab3fef	d__Bacteria;p__Firmicutes;c__Bacilli;o__Bacillales;f__Bacillaceae;g__Virgibacillus;Unassigned
Sample_type_separate_SCC_PL	SCC_2_to_3cm_away	NS	Sampled_from	Nasal Planum	ASV_5593	403.099	0.243478	0.0720009	3.3816	0.00186855	0.0315788	TRUE	33	a243810cc63c63bc4aa6be19b2e6f75d	d__Bacteria;p__Actinobacteriota;c__Thermoleophilia;o__Solirubrobacterales;f__Solirubrobacteraceae;g__Solirubrobacter;s__uncultured_bacterium
Sample_type_separate_SCC_PL	SCC_2_to_3cm_away	NS	Sampled_from	Nasal Planum	ASV_5597	121.69	0.243478	0.0746131	3.26321	0.00256539	0.0315788	TRUE	33	a26863f48267df4b045539818cd36834	d__Bacteria;p__Firmicutes;c__Clostridia;o__Peptostreptococcales-Tissierellales;f__Peptostreptococcaceae;g__Romboutsia;s__uncultured_bacterium
Sample_type_separate_SCC_PL	SCC_2_to_3cm_away	NS	Sampled_from	Nasal Planum	ASV_5614	68.4507	0.243478	0.0720009	3.3816	0.00186855	0.0315788	TRUE	33	a2c8561a151ffecbb26dc63831960556	d__Bacteria;p__Patescibacteria;c__Saccharimonadia;o__Saccharimonadales;f__LWQ8;g__LWQ8;s__uncultured_bacterium
Sample_type_separate_SCC_PL	SCC_2_to_3cm_away	NS	Sampled_from	Nasal Planum	ASV_5619	593.24	0.243478	0.0720009	3.3816	0.00186855	0.0315788	TRUE	33	a2e80c54bbc15d14f0782216185da5fb	d__Bacteria;p__Gemmatimonadota;c__Gemmatimonadetes;o__Gemmatimonadales;f__Gemmatimonadaceae;g__Gemmatimonas;Unassigned
Sample_type_separate_SCC_PL	SCC_2_to_3cm_away	NS	Sampled_from	Nasal Planum	ASV_5704	53.2395	0.243478	0.0720009	3.3816	0.00186855	0.0315788	TRUE	33	a5a7c748eda316b6b2d56f71f720f7a3	d__Bacteria;p__Actinobacteriota;c__Thermoleophilia;o__Solirubrobacterales;f__Solirubrobacteraceae;g__Solirubrobacter;s__uncultured_bacterium
Sample_type_separate_SCC_PL	SCC_2_to_3cm_away	NS	Sampled_from	Nasal Planum	ASV_5706	129.296	0.243478	0.0720009	3.3816	0.00186855	0.0315788	TRUE	33	a5ac9a645db9e493a3acb269977dcf2d	d__Bacteria;p__Planctomycetota;c__Planctomycetes;o__Pirellulales;f__Pirellulaceae;g__Pir4_lineage;s__uncultured_bacterium
Sample_type_separate_SCC_PL	SCC_2_to_3cm_away	NS	Sampled_from	Nasal Planum	ASV_5740	235.775	0.243478	0.0720009	3.3816	0.00186855	0.0315788	TRUE	33	a6ccff01e32fbfd3b60f12f09a6a867b	d__Bacteria;p__Actinobacteriota;c__Thermoleophilia;o__Gaiellales;f__uncultured;g__uncultured;s__uncultured_bacterium
Sample_type_separate_SCC_PL	SCC_2_to_3cm_away	NS	Sampled_from	Nasal Planum	ASV_5749	144.507	0.243478	0.0720009	3.3816	0.00186855	0.0315788	TRUE	33	a6ec51cd3ac4700f0e1376727fff92bd	d__Bacteria;p__Actinobacteriota;c__Thermoleophilia;o__Gaiellales;f__uncultured;g__uncultured;s__uncultured_bacterium
Sample_type_separate_SCC_PL	SCC_2_to_3cm_away	NS	Sampled_from	Nasal Planum	ASV_5750	418.31	0.243478	0.0720009	3.3816	0.00186855	0.0315788	TRUE	33	a6f23d4d183dc7978cfb97f00a68061c	d__Bacteria;p__Actinobacteriota;c__Thermoleophilia;o__Solirubrobacterales;f__67-14;g__67-14;s__uncultured_bacterium
Sample_type_separate_SCC_PL	SCC_2_to_3cm_away	NS	Sampled_from	Nasal Planum	ASV_5753	60.8451	0.243478	0.0746131	3.26321	0.00256539	0.0315788	TRUE	33	a70512812fbec0b9a3b74a2ec2f7ef62	d__Bacteria;p__Gemmatimonadota;c__Gemmatimonadetes;o__Gemmatimonadales;f__Gemmatimonadaceae;g__uncultured;s__uncultured_bacterium
Sample_type_separate_SCC_PL	SCC_2_to_3cm_away	NS	Sampled_from	Nasal Planum	ASV_5806	76.0564	0.243478	0.0720009	3.3816	0.00186855	0.0315788	TRUE	33	a88dcf87251c48dbe4ea93f78b325b58	d__Bacteria;p__Proteobacteria;c__Gammaproteobacteria;o__Steroidobacterales;f__Steroidobacteraceae;g__Steroidobacter;Unassigned
Sample_type_separate_SCC_PL	SCC_2_to_3cm_away	NS	Sampled_from	Nasal Planum	ASV_5827	509.578	0.243478	0.0746131	3.26321	0.00256539	0.0315788	TRUE	33	a96ce94588ca2391fb6e6c9e9168a98f	d__Bacteria;p__Firmicutes;c__Clostridia;o__Lachnospirales;f__Lachnospiraceae;g__uncultured;s__uncultured_bacterium
Sample_type_separate_SCC_PL	SCC_2_to_3cm_away	NS	Sampled_from	Nasal Planum	ASV_5898	30.4225	0.243478	0.0720009	3.3816	0.00186855	0.0315788	TRUE	33	ab6002dc96d7d9b19c5e4f91848deb0b	d__Bacteria;p__Planctomycetota;c__Planctomycetes;o__Isosphaerales;f__Isosphaeraceae;g__Singulisphaera;Unassigned
Sample_type_separate_SCC_PL	SCC_2_to_3cm_away	NS	Sampled_from	Nasal Planum	ASV_5944	76.0564	0.243478	0.0720009	3.3816	0.00186855	0.0315788	TRUE	33	accb1de2f856f8bce54c06e338c3244a	d__Bacteria;p__Proteobacteria;c__Gammaproteobacteria;o__Burkholderiales;f__Burkholderiaceae;g__Pandoraea;Unassigned
Sample_type_separate_SCC_PL	SCC_2_to_3cm_away	NS	Sampled_from	Nasal Planum	ASV_5964	98.8733	0.243478	0.0746131	3.26321	0.00256539	0.0315788	TRUE	33	ad75b431f9d2a500b3e846ab89ec1b1c	d__Bacteria;p__Bacteroidota;c__Bacteroidia;o__Bacteroidales;f__Bacteroidaceae;g__Bacteroides;s__uncultured_bacterium
Sample_type_separate_SCC_PL	SCC_2_to_3cm_away	NS	Sampled_from	Nasal Planum	ASV_6008	798.592	0.243478	0.0720009	3.3816	0.00186855	0.0315788	TRUE	33	ae9d8cecfaaa82506aafbd16acd2847c	d__Bacteria;p__Bacteroidota;c__Bacteroidia;o__Chitinophagales;f__Chitinophagaceae;Unassigned;Unassigned
Sample_type_separate_SCC_PL	SCC_2_to_3cm_away	NS	Sampled_from	Nasal Planum	ASV_6019	45.6338	0.818372	0.209803	3.90068	0.000445639	0.0315788	TRUE	33	aee7eaf004f6419eff66c59c2d757582	d__Bacteria;p__Proteobacteria;c__Alphaproteobacteria;o__Caulobacterales;f__Caulobacteraceae;g__uncultured;Unassigned
Sample_type_separate_SCC_PL	SCC_2_to_3cm_away	NS	Sampled_from	Nasal Planum	ASV_6027	304.225	0.243478	0.0720009	3.3816	0.00186855	0.0315788	TRUE	33	af767d41bec8b6a51c78fc0d5c0e2ba5	d__Bacteria;p__Proteobacteria;c__Alphaproteobacteria;o__Rhizobiales;f__Xanthobacteraceae;Unassigned;Unassigned
Sample_type_separate_SCC_PL	SCC_2_to_3cm_away	NS	Sampled_from	Nasal Planum	ASV_6067	174.93	0.243478	0.0720009	3.3816	0.00186855	0.0315788	TRUE	33	b0dacb867f8473e0ef6d9f7adc0ff734	d__Bacteria;p__Actinobacteriota;c__Thermoleophilia;o__Solirubrobacterales;f__Solirubrobacteraceae;g__Solirubrobacter;s__uncultured_bacterium
Sample_type_separate_SCC_PL	SCC_2_to_3cm_away	NS	Sampled_from	Nasal Planum	ASV_6070	68.4507	0.243478	0.0746131	3.26321	0.00256539	0.0315788	TRUE	33	b0e89fcfeafec1e148480f16a9d1457f	d__Bacteria;p__Acidobacteriota;c__Acidobacteriae;o__Acidobacteriae;f__Acidobacteriae;g__Paludibaculum;s__uncultured_bacterium
Sample_type_separate_SCC_PL	SCC_2_to_3cm_away	NS	Sampled_from	Nasal Planum	ASV_6100	53.2395	0.243478	0.0720009	3.3816	0.00186855	0.0315788	TRUE	33	b1f0fd402393fe97a3b2067a5b896ddd	d__Bacteria;p__Actinobacteriota;c__Thermoleophilia;o__Solirubrobacterales;f__67-14;g__67-14;s__uncultured_bacterium
Sample_type_separate_SCC_PL	SCC_2_to_3cm_away	NS	Sampled_from	Nasal Planum	ASV_6117	121.69	0.243478	0.0720009	3.3816	0.00186855	0.0315788	TRUE	33	b236c73aca2b6766d690b475ce6aaadd	d__Bacteria;p__Acidobacteriota;c__Acidobacteriae;o__Acidobacteriales;f__Acidobacteriaceae_(Subgroup_1);g__Edaphobacter;Unassigned
Sample_type_separate_SCC_PL	SCC_2_to_3cm_away	NS	Sampled_from	Nasal Planum	ASV_6164	91.2676	0.243478	0.0720009	3.3816	0.00186855	0.0315788	TRUE	33	b3c2bd7a62984446a26902a536ca02a3	d__Bacteria;p__Actinobacteriota;c__Acidimicrobiia;o__IMCC26256;f__IMCC26256;g__IMCC26256;s__uncultured_bacterium
Sample_type_separate_SCC_PL	SCC_2_to_3cm_away	NS	Sampled_from	Nasal Planum	ASV_6165	387.887	0.243478	0.0746131	3.26321	0.00256539	0.0315788	TRUE	33	b3c4f998aaf5501ee2760594205f8e6d	d__Bacteria;p__Firmicutes;c__Clostridia;o__Lachnospirales;f__Lachnospiraceae;g__Blautia;s__uncultured_bacterium
Sample_type_separate_SCC_PL	SCC_2_to_3cm_away	NS	Sampled_from	Nasal Planum	ASV_6184	121.69	0.243478	0.0720009	3.3816	0.00186855	0.0315788	TRUE	33	b432bee10622696b2933fdc2ad397bb2	d__Bacteria;p__Actinobacteriota;c__Actinobacteria;o__Propionibacteriales;f__Nocardioidaceae;g__Marmoricola;s__uncultured_bacterium
Sample_type_separate_SCC_PL	SCC_2_to_3cm_away	NS	Sampled_from	Nasal Planum	ASV_6208	524.789	0.243478	0.0720009	3.3816	0.00186855	0.0315788	TRUE	33	b4c1dfbe166d68bc378bc59d21a9e5ec	d__Bacteria;p__Myxococcota;c__Polyangia;o__Polyangiales;f__Sandaracinaceae;g__uncultured;Unassigned
Sample_type_separate_SCC_PL	SCC_2_to_3cm_away	NS	Sampled_from	Nasal Planum	ASV_6246	38.0282	0.243478	0.0720009	3.3816	0.00186855	0.0315788	TRUE	33	b5cd98084b01a86819a6d2bbbfcfcf42	d__Bacteria;p__Bdellovibrionota;c__Bdellovibrionia;o__Bacteriovoracales;f__Bacteriovoracaceae;g__Peredibacter;Unassigned
Sample_type_separate_SCC_PL	SCC_2_to_3cm_away	NS	Sampled_from	Nasal Planum	ASV_6252	448.733	0.243478	0.0720009	3.3816	0.00186855	0.0315788	TRUE	33	b5f76c88e2c731acea354ff4d88bc719	d__Bacteria;p__Proteobacteria;c__Alphaproteobacteria;o__Rhizobiales;f__Beijerinckiaceae;g__Methylobacterium-Methylorubrum;Unassigned
Sample_type_separate_SCC_PL	SCC_2_to_3cm_away	NS	Sampled_from	Nasal Planum	ASV_6259	106.479	0.243478	0.0746131	3.26321	0.00256539	0.0315788	TRUE	33	b624b3a1f7330e1560075deae1e2affd	d__Bacteria;p__Actinobacteriota;c__Actinobacteria;o__Micrococcales;f__Micrococcaceae;g__Micrococcus;Unassigned
Sample_type_separate_SCC_PL	SCC_2_to_3cm_away	NS	Sampled_from	Nasal Planum	ASV_6263	182.535	0.243478	0.0720009	3.3816	0.00186855	0.0315788	TRUE	33	b647af0f35d314f0c2e23316861f3efe	d__Bacteria;p__Actinobacteriota;c__Thermoleophilia;o__Gaiellales;f__uncultured;g__uncultured;s__uncultured_bacterium
Sample_type_separate_SCC_PL	SCC_2_to_3cm_away	NS	Sampled_from	Nasal Planum	ASV_6278	258.592	0.243478	0.0720009	3.3816	0.00186855	0.0315788	TRUE	33	b6b148e7573c1469e72064fe8593b784	d__Bacteria;p__Actinobacteriota;c__Actinobacteria;o__Pseudonocardiales;f__Pseudonocardiaceae;g__Pseudonocardia;s__uncultured_bacterium
Sample_type_separate_SCC_PL	SCC_2_to_3cm_away	NS	Sampled_from	Nasal Planum	ASV_6281	243.38	0.243478	0.0720009	3.3816	0.00186855	0.0315788	TRUE	33	b6efa941a547840da8e4c27d60e7b8e1	d__Bacteria;p__Bacteroidota;c__Bacteroidia;o__Chitinophagales;f__uncultured;g__uncultured;Unassigned
Sample_type_separate_SCC_PL	SCC_2_to_3cm_away	NS	Sampled_from	Nasal Planum	ASV_6330	60.8451	0.243478	0.0720009	3.3816	0.00186855	0.0315788	TRUE	33	b84544ddbeb5f4669aabf6eb2a0e1136	d__Bacteria;p__Actinobacteriota;c__Actinobacteria;o__Streptosporangiales;f__Streptosporangiaceae;Unassigned;Unassigned
Sample_type_separate_SCC_PL	SCC_2_to_3cm_away	NS	Sampled_from	Nasal Planum	ASV_6343	114.085	0.243478	0.0746131	3.26321	0.00256539	0.0315788	TRUE	33	b8aba568e84a98e01dbfb6f4c547890e	d__Bacteria;p__Firmicutes;c__Clostridia;o__Lachnospirales;f__Lachnospiraceae;g__uncultured;Unassigned
Sample_type_separate_SCC_PL	SCC_2_to_3cm_away	NS	Sampled_from	Nasal Planum	ASV_6373	631.268	0.243478	0.0720009	3.3816	0.00186855	0.0315788	TRUE	33	b964fdac2e18b5c01261fc39086d191a	d__Bacteria;p__Acidobacteriota;c__Vicinamibacteria;o__Vicinamibacterales;f__uncultured;g__uncultured;Unassigned
Sample_type_separate_SCC_PL	SCC_2_to_3cm_away	NS	Sampled_from	Nasal Planum	ASV_6407	60.8451	0.243478	0.0746131	3.26321	0.00256539	0.0315788	TRUE	33	ba77a84a541c2f9988b580484f94dfae	d__Bacteria;p__Actinobacteriota;c__Thermoleophilia;o__Gaiellales;f__uncultured;g__uncultured;s__uncultured_bacterium
Sample_type_separate_SCC_PL	SCC_2_to_3cm_away	NS	Sampled_from	Nasal Planum	ASV_6418	722.536	0.243478	0.0720009	3.3816	0.00186855	0.0315788	TRUE	33	bac06645879f5c9a2e71eed574435af2	d__Bacteria;p__Actinobacteriota;c__Actinobacteria;o__Propionibacteriales;f__Nocardioidaceae;g__Nocardioides;Unassigned
Sample_type_separate_SCC_PL	SCC_2_to_3cm_away	NS	Sampled_from	Nasal Planum	ASV_6438	98.8733	0.243478	0.0746131	3.26321	0.00256539	0.0315788	TRUE	33	bb5774d6e57488030fde0da7688942fe	d__Bacteria;p__Actinobacteriota;c__Actinobacteria;o__Micrococcales;f__Microbacteriaceae;g__Agrococcus;Unassigned
Sample_type_separate_SCC_PL	SCC_2_to_3cm_away	NS	Sampled_from	Nasal Planum	ASV_6446	319.437	0.243478	0.0720009	3.3816	0.00186855	0.0315788	TRUE	33	bb7f0559986ebc13ce349c8f5dcd75d4	d__Bacteria;p__Actinobacteriota;c__Actinobacteria;o__Pseudonocardiales;f__Pseudonocardiaceae;g__Pseudonocardia;s__uncultured_bacterium
Sample_type_separate_SCC_PL	SCC_2_to_3cm_away	NS	Sampled_from	Nasal Planum	ASV_6465	91.2676	0.243478	0.0746131	3.26321	0.00256539	0.0315788	TRUE	33	bc0b26d14bd11585082169e56c31e49a	d__Bacteria;p__Firmicutes;c__Negativicutes;o__Veillonellales-Selenomonadales;f__Sporomusaceae;g__uncultured;Unassigned
Sample_type_separate_SCC_PL	SCC_2_to_3cm_away	NS	Sampled_from	Nasal Planum	ASV_6469	243.38	0.243478	0.0720009	3.3816	0.00186855	0.0315788	TRUE	33	bc243d32aea56d2231a11b0b8569b93a	d__Bacteria;p__Actinobacteriota;c__Thermoleophilia;o__Solirubrobacterales;f__Solirubrobacteraceae;g__Conexibacter;Unassigned
Sample_type_separate_SCC_PL	SCC_2_to_3cm_away	NS	Sampled_from	Nasal Planum	ASV_6496	91.2676	0.243478	0.0720009	3.3816	0.00186855	0.0315788	TRUE	33	bceff2bd8d69619e9ab8944a88e93b3f	d__Bacteria;p__Proteobacteria;c__Alphaproteobacteria;o__Rhizobiales;f__Beijerinckiaceae;Unassigned;Unassigned
Sample_type_separate_SCC_PL	SCC_2_to_3cm_away	NS	Sampled_from	Nasal Planum	ASV_6499	418.31	0.243478	0.0720009	3.3816	0.00186855	0.0315788	TRUE	33	bd18f027b6f36bcd69c3f3cc013b9158	d__Bacteria;p__Actinobacteriota;c__Actinobacteria;o__Micrococcales;f__Microbacteriaceae;Unassigned;Unassigned
Sample_type_separate_SCC_PL	SCC_2_to_3cm_away	NS	Sampled_from	Nasal Planum	ASV_6511	60.8451	0.243478	0.0720009	3.3816	0.00186855	0.0315788	TRUE	33	bd629cc7647658ca36e2ea6b8117d4df	d__Bacteria;p__Proteobacteria;c__Alphaproteobacteria;o__Sphingomonadales;f__Sphingomonadaceae;g__uncultured;Unassigned
Sample_type_separate_SCC_PL	SCC_2_to_3cm_away	NS	Sampled_from	Nasal Planum	ASV_6551	456.338	0.243478	0.0720009	3.3816	0.00186855	0.0315788	TRUE	33	be6d0090fd0d93531d0da4ca3dd841de	d__Bacteria;p__Verrucomicrobiota;c__Verrucomicrobiae;o__Chthoniobacterales;f__Terrimicrobiaceae;g__FukuN18_freshwater_group;Unassigned
Sample_type_separate_SCC_PL	SCC_2_to_3cm_away	NS	Sampled_from	Nasal Planum	ASV_6567	897.465	0.243478	0.0720009	3.3816	0.00186855	0.0315788	TRUE	33	bf22517524a17a1effbf8bfc0c65da7a	d__Bacteria;p__Acidobacteriota;c__Vicinamibacteria;o__Vicinamibacterales;f__Vicinamibacteraceae;g__Vicinamibacteraceae;Unassigned
Sample_type_separate_SCC_PL	SCC_2_to_3cm_away	NS	Sampled_from	Nasal Planum	ASV_6602	357.465	0.243478	0.0720009	3.3816	0.00186855	0.0315788	TRUE	33	c033295638b9db677bf63e19d31231d5	d__Bacteria;p__Actinobacteriota;c__Acidimicrobiia;o__Microtrichales;f__Ilumatobacteraceae;g__uncultured;Unassigned
Sample_type_separate_SCC_PL	SCC_2_to_3cm_away	NS	Sampled_from	Nasal Planum	ASV_6605	91.2676	0.243478	0.0746131	3.26321	0.00256539	0.0315788	TRUE	33	c03cb48e2ec38b8f55f6302fcecd2832	d__Bacteria;p__Firmicutes;c__Clostridia;o__Oscillospirales;f__Ruminococcaceae;Unassigned;Unassigned
Sample_type_separate_SCC_PL	SCC_2_to_3cm_away	NS	Sampled_from	Nasal Planum	ASV_6639	296.62	0.243478	0.0720009	3.3816	0.00186855	0.0315788	TRUE	33	c12958ff52d755211fa6f621dedfce17	d__Bacteria;p__Actinobacteriota;c__Actinobacteria;o__Corynebacteriales;f__Nocardiaceae;g__Gordonia;Unassigned
Sample_type_separate_SCC_PL	SCC_2_to_3cm_away	NS	Sampled_from	Nasal Planum	ASV_6664	555.212	0.243478	0.0720009	3.3816	0.00186855	0.0315788	TRUE	33	c1d8cb5dfc8bc27544c1ba39f599e968	d__Bacteria;p__Actinobacteriota;c__Thermoleophilia;o__Gaiellales;f__uncultured;g__uncultured;s__uncultured_bacterium
Sample_type_separate_SCC_PL	SCC_2_to_3cm_away	NS	Sampled_from	Nasal Planum	ASV_6666	372.676	0.243478	0.0720009	3.3816	0.00186855	0.0315788	TRUE	33	c1e4f43817f39971512d536e2d9327bd	d__Bacteria;p__Actinobacteriota;c__Actinobacteria;o__Kineosporiales;f__Kineosporiaceae;g__Kineosporia;Unassigned
Sample_type_separate_SCC_PL	SCC_2_to_3cm_away	NS	Sampled_from	Nasal Planum	ASV_6674	22.8169	0.243478	0.0720009	3.3816	0.00186855	0.0315788	TRUE	33	c21a5a2304e3fda9c915509d46070cdf	d__Bacteria;p__Proteobacteria;c__Alphaproteobacteria;o__Azospirillales;f__Azospirillaceae;g__Skermanella;s__uncultured_bacterium
Sample_type_separate_SCC_PL	SCC_2_to_3cm_away	NS	Sampled_from	Nasal Planum	ASV_6685	433.521	0.243478	0.0720009	3.3816	0.00186855	0.0315788	TRUE	33	c2601c2f23bc71883854d7dd9cce5033	d__Bacteria;p__Actinobacteriota;c__Actinobacteria;o__Corynebacteriales;f__Mycobacteriaceae;g__Mycobacterium;Unassigned
Sample_type_separate_SCC_PL	SCC_2_to_3cm_away	NS	Sampled_from	Nasal Planum	ASV_6696	76.0564	0.243478	0.0746131	3.26321	0.00256539	0.0315788	TRUE	33	c2e51c3b7d42e1af85f14f38ef762848	d__Bacteria;p__Firmicutes;c__Clostridia;o__Lachnospirales;f__Lachnospiraceae;g__Blautia;s__uncultured_bacterium
Sample_type_separate_SCC_PL	SCC_2_to_3cm_away	NS	Sampled_from	Nasal Planum	ASV_6740	486.761	0.243478	0.0720009	3.3816	0.00186855	0.0315788	TRUE	33	c4697945bdbecdcdaf3409b03bd4ee4f	d__Bacteria;p__Actinobacteriota;c__Actinobacteria;o__Pseudonocardiales;f__Pseudonocardiaceae;g__Pseudonocardia;s__uncultured_bacterium
Sample_type_separate_SCC_PL	SCC_2_to_3cm_away	NS	Sampled_from	Nasal Planum	ASV_6763	3133.52	0.243478	0.0746131	3.26321	0.00256539	0.0315788	TRUE	33	c505e9e0ff6ecf08a93cee48e5351a1d	d__Bacteria;p__Firmicutes;c__Clostridia;o__Clostridiales;f__Clostridiaceae;g__Sarcina;s__uncultured_bacterium
Sample_type_separate_SCC_PL	SCC_2_to_3cm_away	NS	Sampled_from	Nasal Planum	ASV_6810	83.662	0.243478	0.0720009	3.3816	0.00186855	0.0315788	TRUE	33	c63f93fa3f8505bbbd9d6496e75e8186	d__Bacteria;p__Actinobacteriota;c__Actinobacteria;o__Micrococcales;f__Microbacteriaceae;g__Microbacterium;Unassigned
Sample_type_separate_SCC_PL	SCC_2_to_3cm_away	NS	Sampled_from	Nasal Planum	ASV_6828	205.352	0.243478	0.0720009	3.3816	0.00186855	0.0315788	TRUE	33	c6b14d94a1a328ed660382faaecae59e	d__Bacteria;p__Bacteroidota;c__Bacteroidia;o__Chitinophagales;f__Chitinophagaceae;g__Ferruginibacter;s__uncultured_bacterium
Sample_type_separate_SCC_PL	SCC_2_to_3cm_away	NS	Sampled_from	Nasal Planum	ASV_6881	486.761	0.535365	0.119813	4.46835	8.75263e-05	0.0315788	TRUE	33	c82bdeab9b7eaf0e91c1355309bec30d	d__Bacteria;p__Proteobacteria;c__Gammaproteobacteria;o__Burkholderiales;f__Comamonadaceae;g__Aquabacterium;s__uncultured_bacterium
Sample_type_separate_SCC_PL	SCC_2_to_3cm_away	NS	Sampled_from	Nasal Planum	ASV_6889	768.169	0.243478	0.0720009	3.3816	0.00186855	0.0315788	TRUE	33	c855f58cc88b87c76aa04a9e797b4776	d__Bacteria;p__Proteobacteria;c__Gammaproteobacteria;o__Enterobacterales;f__Morganellaceae;g__Providencia;Unassigned
Sample_type_separate_SCC_PL	SCC_2_to_3cm_away	NS	Sampled_from	Nasal Planum	ASV_6983	76.0564	0.243478	0.0720009	3.3816	0.00186855	0.0315788	TRUE	33	cb6b39b19da4b86f77e93924afe74f4b	d__Bacteria;p__Actinobacteriota;c__Thermoleophilia;o__Gaiellales;f__Gaiellaceae;g__Gaiella;s__uncultured_bacterium
Sample_type_separate_SCC_PL	SCC_2_to_3cm_away	NS	Sampled_from	Nasal Planum	ASV_6996	380.282	0.243478	0.0720009	3.3816	0.00186855	0.0315788	TRUE	33	cb9c5406b65f80a04606d6af65efec62	d__Bacteria;p__Verrucomicrobiota;c__Verrucomicrobiae;o__Verrucomicrobiales;f__Verrucomicrobiaceae;g__Verrucomicrobium;Unassigned
Sample_type_separate_SCC_PL	SCC_2_to_3cm_away	NS	Sampled_from	Nasal Planum	ASV_7035	266.197	0.243478	0.0720009	3.3816	0.00186855	0.0315788	TRUE	33	ccca351975e1df558895d8793bc7171d	d__Bacteria;p__Bacteroidota;c__Bacteroidia;o__Sphingobacteriales;f__Sphingobacteriaceae;g__Sphingobacterium;s__uncultured_bacterium
Sample_type_separate_SCC_PL	SCC_2_to_3cm_away	NS	Sampled_from	Nasal Planum	ASV_7052	327.042	0.243478	0.0720009	3.3816	0.00186855	0.0315788	TRUE	33	cd444d9474f0d2fc5c3b71a6b2747270	d__Bacteria;p__Proteobacteria;c__Alphaproteobacteria;o__Sphingomonadales;f__Sphingomonadaceae;g__Sphingomonas;Unassigned
Sample_type_separate_SCC_PL	SCC_2_to_3cm_away	NS	Sampled_from	Nasal Planum	ASV_7056	684.507	0.243478	0.0720009	3.3816	0.00186855	0.0315788	TRUE	33	cd539b201ea19c63d7358be9afef8da0	d__Bacteria;p__Acidobacteriota;c__Vicinamibacteria;o__Vicinamibacterales;f__Vicinamibacteraceae;g__Vicinamibacteraceae;s__uncultured_bacterium
Sample_type_separate_SCC_PL	SCC_2_to_3cm_away	NS	Sampled_from	Nasal Planum	ASV_7079	2000.28	0.243478	0.0720009	3.3816	0.00186855	0.0315788	TRUE	33	cde83ce1fb7cd2084a4e71943a774102	d__Bacteria;p__Proteobacteria;c__Gammaproteobacteria;o__Burkholderiales;f__Oxalobacteraceae;g__Massilia;s__uncultured_bacterium
Sample_type_separate_SCC_PL	SCC_2_to_3cm_away	NS	Sampled_from	Nasal Planum	ASV_7126	174.93	0.243478	0.0720009	3.3816	0.00186855	0.0315788	TRUE	33	cf3b69fb6852ef4475d5b02e9dc0c8b0	d__Bacteria;p__Actinobacteriota;c__Thermoleophilia;o__Solirubrobacterales;f__Solirubrobacteraceae;g__Conexibacter;Unassigned
Sample_type_separate_SCC_PL	SCC_2_to_3cm_away	NS	Sampled_from	Nasal Planum	ASV_7130	167.324	0.243478	0.0720009	3.3816	0.00186855	0.0315788	TRUE	33	cf5acfc2306caab9be19f74ae3892ecf	d__Bacteria;p__Actinobacteriota;c__Actinobacteria;o__Streptosporangiales;f__Streptosporangiaceae;Unassigned;Unassigned
Sample_type_separate_SCC_PL	SCC_2_to_3cm_away	NS	Sampled_from	Nasal Planum	ASV_7131	576.197	3.09604	0.987016	3.13677	0.00358148	0.0439784	TRUE	33	cf62f245c3bfa7623f1b407fedb1a3ab	d__Bacteria;p__Actinobacteriota;c__Actinobacteria;o__Propionibacteriales;f__Propionibacteriaceae;g__Cutibacterium;s__uncultured_bacterium
Sample_type_separate_SCC_PL	SCC_2_to_3cm_away	NS	Sampled_from	Nasal Planum	ASV_7139	266.197	0.243478	0.0720009	3.3816	0.00186855	0.0315788	TRUE	33	cfaa551c9e9721fa889e10d2c19c2eaf	d__Bacteria;p__Verrucomicrobiota;c__Verrucomicrobiae;o__Chthoniobacterales;f__Chthoniobacteraceae;g__Candidatus_Udaeobacter;s__uncultured_bacterium
Sample_type_separate_SCC_PL	SCC_2_to_3cm_away	NS	Sampled_from	Nasal Planum	ASV_7169	342.254	0.243478	0.0746131	3.26321	0.00256539	0.0315788	TRUE	33	d094e1a66b503171e304971f05717d56	d__Bacteria;p__Proteobacteria;c__Gammaproteobacteria;o__Burkholderiales;f__Rhodocyclaceae;g__Sulfuritalea;Unassigned
Sample_type_separate_SCC_PL	SCC_2_to_3cm_away	NS	Sampled_from	Nasal Planum	ASV_7173	585.634	0.243478	0.0720009	3.3816	0.00186855	0.0315788	TRUE	33	d0a4cb40869a12d40351672ba73ae013	d__Bacteria;p__Bacteroidota;c__Bacteroidia;o__Chitinophagales;f__Chitinophagaceae;g__Flavihumibacter;s__uncultured_bacterium
Sample_type_separate_SCC_PL	SCC_2_to_3cm_away	NS	Sampled_from	Nasal Planum	ASV_7180	159.718	0.243478	0.0720009	3.3816	0.00186855	0.0315788	TRUE	33	d0b93411ee664bd63cb9ed9d6e9922e0	d__Bacteria;p__Actinobacteriota;c__Thermoleophilia;o__Gaiellales;f__uncultured;g__uncultured;s__uncultured_bacterium
Sample_type_separate_SCC_PL	SCC_2_to_3cm_away	NS	Sampled_from	Nasal Planum	ASV_7197	22.8169	0.243478	0.0746131	3.26321	0.00256539	0.0315788	TRUE	33	d1270c60e62f02af946756d8b1854f02	d__Bacteria;p__Firmicutes;c__Negativicutes;o__Veillonellales-Selenomonadales;f__Selenomonadaceae;g__Megamonas;Unassigned
Sample_type_separate_SCC_PL	SCC_2_to_3cm_away	NS	Sampled_from	Nasal Planum	ASV_7198	167.324	0.243478	0.0720009	3.3816	0.00186855	0.0315788	TRUE	33	d12c50b729739272d4be026d1161d476	d__Bacteria;p__Bdellovibrionota;c__Oligoflexia;o__0319-6G20;f__0319-6G20;g__0319-6G20;s__uncultured_bacterium
Sample_type_separate_SCC_PL	SCC_2_to_3cm_away	NS	Sampled_from	Nasal Planum	ASV_7217	136.901	0.243478	0.0746131	3.26321	0.00256539	0.0315788	TRUE	33	d1e776d49e8fe4b6eea13e98390f0da7	d__Bacteria;p__Firmicutes;c__Bacilli;o__Erysipelotrichales;f__Erysipelotrichaceae;g__Turicibacter;s__uncultured_bacterium
Sample_type_separate_SCC_PL	SCC_2_to_3cm_away	NS	Sampled_from	Nasal Planum	ASV_7221	258.592	0.243478	0.0720009	3.3816	0.00186855	0.0315788	TRUE	33	d20482f1872e94b95f081b5edcb54a9f	d__Bacteria;p__Proteobacteria;c__Alphaproteobacteria;o__Sphingomonadales;f__Sphingomonadaceae;Unassigned;Unassigned
Sample_type_separate_SCC_PL	SCC_2_to_3cm_away	NS	Sampled_from	Nasal Planum	ASV_7250	22.8169	0.243478	0.0720009	3.3816	0.00186855	0.0315788	TRUE	33	d2cda4eae9e7744b503a720fccfe55fe	d__Bacteria;p__Chloroflexi;c__Anaerolineae;o__1-20;f__1-20;g__1-20;s__uncultured_bacterium
Sample_type_separate_SCC_PL	SCC_2_to_3cm_away	NS	Sampled_from	Nasal Planum	ASV_7291	509.578	0.243478	0.0720009	3.3816	0.00186855	0.0315788	TRUE	33	d3d8957e6906b3dc86a529480ab2d503	d__Bacteria;p__Actinobacteriota;c__Actinobacteria;Unassigned;Unassigned;Unassigned;Unassigned
Sample_type_separate_SCC_PL	SCC_2_to_3cm_away	NS	Sampled_from	Nasal Planum	ASV_7329	958.31	0.243478	0.0720009	3.3816	0.00186855	0.0315788	TRUE	33	d53289c392ec1eda9e69fac99098f489	d__Bacteria;p__Proteobacteria;c__Gammaproteobacteria;o__Burkholderiales;f__Oxalobacteraceae;g__Massilia;Unassigned
Sample_type_separate_SCC_PL	SCC_2_to_3cm_away	NS	Sampled_from	Nasal Planum	ASV_7367	159.718	0.243478	0.0720009	3.3816	0.00186855	0.0315788	TRUE	33	d5f58f38ba68e32a549c32dba21227f6	d__Bacteria;p__Actinobacteriota;c__Actinobacteria;o__Micrococcales;f__Cellulomonadaceae;g__Cellulomonas;Unassigned
Sample_type_separate_SCC_PL	SCC_2_to_3cm_away	NS	Sampled_from	Nasal Planum	ASV_7403	53.2395	0.243478	0.0746131	3.26321	0.00256539	0.0315788	TRUE	33	d6fb7ea54966432545e4980c6dff365b	d__Bacteria;p__Firmicutes;c__Clostridia;o__Lachnospirales;f__Lachnospiraceae;Unassigned;Unassigned
Sample_type_separate_SCC_PL	SCC_2_to_3cm_away	NS	Sampled_from	Nasal Planum	ASV_7414	60.8451	0.243478	0.0720009	3.3816	0.00186855	0.0315788	TRUE	33	d731f4ed3a15850c61d4db6d5b6369a7	d__Bacteria;p__Verrucomicrobiota;c__Verrucomicrobiae;o__Pedosphaerales;f__Pedosphaeraceae;g__Pedosphaeraceae;Unassigned
Sample_type_separate_SCC_PL	SCC_2_to_3cm_away	NS	Sampled_from	Nasal Planum	ASV_7417	76.0564	0.243478	0.0720009	3.3816	0.00186855	0.0315788	TRUE	33	d755d0f97f327c8682aa9cf043fb0b05	d__Bacteria;p__Proteobacteria;c__Alphaproteobacteria;o__Tistrellales;f__Geminicoccaceae;g__uncultured;s__uncultured_bacterium
Sample_type_separate_SCC_PL	SCC_2_to_3cm_away	NS	Sampled_from	Nasal Planum	ASV_7424	136.901	0.243478	0.0720009	3.3816	0.00186855	0.0315788	TRUE	33	d77dc2c37872df4f6818ca9c723ba657	d__Bacteria;p__Bdellovibrionota;c__Bdellovibrionia;o__Bdellovibrionales;f__Bdellovibrionaceae;g__OM27_clade;s__uncultured_bacterium
Sample_type_separate_SCC_PL	SCC_2_to_3cm_away	NS	Sampled_from	Nasal Planum	ASV_7461	684.507	0.243478	0.0720009	3.3816	0.00186855	0.0315788	TRUE	33	d87d79fddfac3addcd0cab94d8eb5c9b	d__Bacteria;p__Acidobacteriota;Unassigned;Unassigned;Unassigned;Unassigned;Unassigned
Sample_type_separate_SCC_PL	SCC_2_to_3cm_away	NS	Sampled_from	Nasal Planum	ASV_7512	266.197	0.243478	0.0720009	3.3816	0.00186855	0.0315788	TRUE	33	d99f4e0ca936710f7e59251114929592	d__Bacteria;p__Patescibacteria;c__Saccharimonadia;o__Saccharimonadales;f__Saccharimonadales;g__Saccharimonadales;s__uncultured_bacterium
Sample_type_separate_SCC_PL	SCC_2_to_3cm_away	NS	Sampled_from	Nasal Planum	ASV_7513	454.623	0.537197	0.144796	3.71004	0.000760048	0.0315788	TRUE	33	d9ace29423a01c5cf93c8d597750c4a9	d__Bacteria;p__Actinobacteriota;c__Coriobacteriia;o__Coriobacteriales;f__Eggerthellaceae;g__Slackia;Unassigned
Sample_type_separate_SCC_PL	SCC_2_to_3cm_away	NS	Sampled_from	Nasal Planum	ASV_7517	205.352	0.243478	0.0746131	3.26321	0.00256539	0.0315788	TRUE	33	d9d67f2480f58dd4b4c2329d19abbe74	d__Bacteria;p__Firmicutes;c__Clostridia;o__Lachnospirales;f__Lachnospiraceae;Unassigned;Unassigned
Sample_type_separate_SCC_PL	SCC_2_to_3cm_away	NS	Sampled_from	Nasal Planum	ASV_7524	433.521	0.243478	0.0720009	3.3816	0.00186855	0.0315788	TRUE	33	da2c0bf07f8c1343e76ca7d9c5f9bad5	d__Bacteria;p__Proteobacteria;c__Alphaproteobacteria;o__Rhizobiales;f__Xanthobacteraceae;g__Bradyrhizobium;Unassigned
Sample_type_separate_SCC_PL	SCC_2_to_3cm_away	NS	Sampled_from	Nasal Planum	ASV_7532	121.69	0.243478	0.0746131	3.26321	0.00256539	0.0315788	TRUE	33	da7149f18341ece6960ded1a4321cb0f	d__Bacteria;p__Proteobacteria;c__Alphaproteobacteria;o__Rhizobiales;f__Beijerinckiaceae;Unassigned;Unassigned
Sample_type_separate_SCC_PL	SCC_2_to_3cm_away	NS	Sampled_from	Nasal Planum	ASV_7546	342.254	0.243478	0.0746131	3.26321	0.00256539	0.0315788	TRUE	33	dae2530bdf72ba69df46fc0e05fda761	d__Bacteria;p__Firmicutes;c__Clostridia;o__Clostridiales;f__Clostridiaceae;g__Clostridium_sensu_stricto_1;s__Clostridium_perfringens
Sample_type_separate_SCC_PL	SCC_2_to_3cm_away	NS	Sampled_from	Nasal Planum	ASV_7555	433.521	0.243478	0.0746131	3.26321	0.00256539	0.0315788	TRUE	33	db271e613814a6143ca7c85415040b4d	d__Bacteria;p__Firmicutes;c__Clostridia;o__Lachnospirales;f__Lachnospiraceae;g__Blautia;s__uncultured_bacterium
Sample_type_separate_SCC_PL	SCC_2_to_3cm_away	NS	Sampled_from	Nasal Planum	ASV_7579	441.127	0.243478	0.0720009	3.3816	0.00186855	0.0315788	TRUE	33	dbd5cccd0d321aba1a0d5390c9b85e55	d__Bacteria;p__Firmicutes;c__Bacilli;o__Staphylococcales;f__Gemellaceae;g__Gemella;s__uncultured_bacterium
Sample_type_separate_SCC_PL	SCC_2_to_3cm_away	NS	Sampled_from	Nasal Planum	ASV_7585	152.113	0.243478	0.0720009	3.3816	0.00186855	0.0315788	TRUE	33	dbf43f6bfdeee1ec2d86a0d40c635e87	d__Bacteria;p__Actinobacteriota;c__Thermoleophilia;o__Solirubrobacterales;f__Solirubrobacteraceae;g__Solirubrobacter;Unassigned
Sample_type_separate_SCC_PL	SCC_2_to_3cm_away	NS	Sampled_from	Nasal Planum	ASV_7591	30.4225	0.243478	0.0746131	3.26321	0.00256539	0.0315788	TRUE	33	dc1ec12d725c1206d2f21753e4c9c97d	d__Bacteria;p__Actinobacteriota;c__Actinobacteria;o__Corynebacteriales;f__Nocardiaceae;g__Gordonia;Unassigned
Sample_type_separate_SCC_PL	SCC_2_to_3cm_away	NS	Sampled_from	Nasal Planum	ASV_7594	357.465	0.243478	0.0720009	3.3816	0.00186855	0.0315788	TRUE	33	dc300596b568f7d9cedeb851a784a338	d__Bacteria;p__Chloroflexi;c__KD4-96;o__KD4-96;f__KD4-96;g__KD4-96;s__uncultured_bacterium
Sample_type_separate_SCC_PL	SCC_2_to_3cm_away	NS	Sampled_from	Nasal Planum	ASV_7599	45.6338	0.243478	0.0720009	3.3816	0.00186855	0.0315788	TRUE	33	dc4c682619f3673e57e06194d6340fc0	d__Bacteria;p__Proteobacteria;c__Alphaproteobacteria;o__Rhizobiales;f__Beijerinckiaceae;Unassigned;Unassigned
Sample_type_separate_SCC_PL	SCC_2_to_3cm_away	NS	Sampled_from	Nasal Planum	ASV_7602	235.775	0.243478	0.0720009	3.3816	0.00186855	0.0315788	TRUE	33	dc510a3964033a349199114565da2c6c	d__Bacteria;p__Proteobacteria;c__Alphaproteobacteria;o__Sphingomonadales;f__Sphingomonadaceae;Unassigned;Unassigned
Sample_type_separate_SCC_PL	SCC_2_to_3cm_away	NS	Sampled_from	Nasal Planum	ASV_7648	730.141	0.243478	0.0720009	3.3816	0.00186855	0.0315788	TRUE	33	ddf23ead33035c1de33c12cf8142166c	d__Bacteria;p__Proteobacteria;c__Gammaproteobacteria;o__Steroidobacterales;f__Steroidobacteraceae;g__Steroidobacter;s__uncultured_bacterium
Sample_type_separate_SCC_PL	SCC_2_to_3cm_away	NS	Sampled_from	Nasal Planum	ASV_7657	357.465	0.243478	0.0720009	3.3816	0.00186855	0.0315788	TRUE	33	de3a1a095635f1b4ff0f2949e9ce3b8b	d__Bacteria;p__Actinobacteriota;c__Thermoleophilia;o__Solirubrobacterales;f__67-14;g__67-14;s__uncultured_bacterium
Sample_type_separate_SCC_PL	SCC_2_to_3cm_away	NS	Sampled_from	Nasal Planum	ASV_7660	471.55	0.243478	0.0720009	3.3816	0.00186855	0.0315788	TRUE	33	de4127ef6dd0d06fd75450ba80d7da6d	d__Bacteria;p__Actinobacteriota;c__Actinobacteria;o__Propionibacteriales;f__Propionibacteriaceae;Unassigned;Unassigned
Sample_type_separate_SCC_PL	SCC_2_to_3cm_away	NS	Sampled_from	Nasal Planum	ASV_7661	159.718	0.243478	0.0720009	3.3816	0.00186855	0.0315788	TRUE	33	de458cadc36ba0907ee15d4bf36a679c	d__Bacteria;p__Actinobacteriota;c__Thermoleophilia;o__Solirubrobacterales;f__67-14;g__67-14;s__uncultured_bacterium
Sample_type_separate_SCC_PL	SCC_2_to_3cm_away	NS	Sampled_from	Nasal Planum	ASV_7673	106.479	0.243478	0.0746131	3.26321	0.00256539	0.0315788	TRUE	33	de804bd81a0d8ba1be0baab708ac95d3	d__Bacteria;p__Proteobacteria;c__Gammaproteobacteria;o__Burkholderiales;f__Rhodocyclaceae;Unassigned;Unassigned
Sample_type_separate_SCC_PL	SCC_2_to_3cm_away	NS	Sampled_from	Nasal Planum	ASV_7705	212.958	0.243478	0.0746131	3.26321	0.00256539	0.0315788	TRUE	33	df6e92ed33dc9ad8212f477b622aa702	d__Bacteria;p__Firmicutes;c__Bacilli;o__Bacillales;f__Bacillaceae;g__Bacillus;Unassigned
Sample_type_separate_SCC_PL	SCC_2_to_3cm_away	NS	Sampled_from	Nasal Planum	ASV_7717	60.8451	0.243478	0.0720009	3.3816	0.00186855	0.0315788	TRUE	33	dfb9dc1471ba57a18b68b7c013cf7341	d__Bacteria;p__Myxococcota;c__Polyangia;o__Polyangiales;f__BIrii41;g__BIrii41;s__metagenome
Sample_type_separate_SCC_PL	SCC_2_to_3cm_away	NS	Sampled_from	Nasal Planum	ASV_7864	53.2395	0.243478	0.0746131	3.26321	0.00256539	0.0315788	TRUE	33	e438cafd47d1909cd375e6262a2a0d40	d__Bacteria;p__Proteobacteria;c__Gammaproteobacteria;o__Legionellales;f__Legionellaceae;g__Legionella;Unassigned
Sample_type_separate_SCC_PL	SCC_2_to_3cm_away	NS	Sampled_from	Nasal Planum	ASV_7876	53.2395	0.243478	0.0746131	3.26321	0.00256539	0.0315788	TRUE	33	e4c7ccc4e3870c8455cfa6fa0fb03871	d__Bacteria;p__Proteobacteria;c__Gammaproteobacteria;o__Burkholderiales;f__Oxalobacteraceae;Unassigned;Unassigned
Sample_type_separate_SCC_PL	SCC_2_to_3cm_away	NS	Sampled_from	Nasal Planum	ASV_7888	342.254	0.243478	0.0720009	3.3816	0.00186855	0.0315788	TRUE	33	e52e4b182bd16021a61b9e169ae109a3	d__Bacteria;p__Actinobacteriota;c__Actinobacteria;o__Propionibacteriales;f__Nocardioidaceae;g__Marmoricola;s__uncultured_bacterium
Sample_type_separate_SCC_PL	SCC_2_to_3cm_away	NS	Sampled_from	Nasal Planum	ASV_7920	570.423	0.243478	0.0720009	3.3816	0.00186855	0.0315788	TRUE	33	e6423e5ca9f78927ce44db10f795aeea	d__Bacteria;p__Chloroflexi;c__KD4-96;o__KD4-96;f__KD4-96;g__KD4-96;s__uncultured_bacterium
Sample_type_separate_SCC_PL	SCC_2_to_3cm_away	NS	Sampled_from	Nasal Planum	ASV_7942	1186.48	0.243478	0.0720009	3.3816	0.00186855	0.0315788	TRUE	33	e6e1706b7c1e803fae3f470e813efa23	d__Bacteria;p__Actinobacteriota;c__Actinobacteria;o__Bifidobacteriales;f__Bifidobacteriaceae;g__Bifidobacterium;Unassigned
Sample_type_separate_SCC_PL	SCC_2_to_3cm_away	NS	Sampled_from	Nasal Planum	ASV_7953	714.93	0.243478	0.0720009	3.3816	0.00186855	0.0315788	TRUE	33	e739a69af1fa20c51593b5abb9c50ee1	d__Bacteria;p__Proteobacteria;c__Alphaproteobacteria;o__Rhizobiales;f__Xanthobacteraceae;g__Rhodoplanes;Unassigned
Sample_type_separate_SCC_PL	SCC_2_to_3cm_away	NS	Sampled_from	Nasal Planum	ASV_7982	228.169	0.243478	0.0746131	3.26321	0.00256539	0.0315788	TRUE	33	e80eb27655c6f1bb2141a4163eff999a	d__Bacteria;p__Firmicutes;c__Clostridia;o__Lachnospirales;f__Lachnospiraceae;g__Blautia;s__uncultured_bacterium
Sample_type_separate_SCC_PL	SCC_2_to_3cm_away	NS	Sampled_from	Nasal Planum	ASV_7992	395.493	0.243478	0.0720009	3.3816	0.00186855	0.0315788	TRUE	33	e85c9bd6233270db41361c6b540d8901	d__Bacteria;p__Actinobacteriota;c__Actinobacteria;o__Micromonosporales;f__Micromonosporaceae;g__Micromonospora;Unassigned
Sample_type_separate_SCC_PL	SCC_2_to_3cm_away	NS	Sampled_from	Nasal Planum	ASV_8012	311.831	0.243478	0.0746131	3.26321	0.00256539	0.0315788	TRUE	33	e8e9557a6d566b3425bbeaef2165644a	d__Bacteria;p__Acidobacteriota;c__Holophagae;o__Subgroup_7;f__Subgroup_7;g__Subgroup_7;s__uncultured_bacterium
Sample_type_separate_SCC_PL	SCC_2_to_3cm_away	NS	Sampled_from	Nasal Planum	ASV_8028	441.127	0.243478	0.0746131	3.26321	0.00256539	0.0315788	TRUE	33	e968784f8b41a18a5fd85b9fd48b431f	d__Bacteria;p__Firmicutes;c__Clostridia;o__Lachnospirales;f__Lachnospiraceae;g__uncultured;s__uncultured_bacterium
Sample_type_separate_SCC_PL	SCC_2_to_3cm_away	NS	Sampled_from	Nasal Planum	ASV_8029	692.113	0.243478	0.0746131	3.26321	0.00256539	0.0315788	TRUE	33	e98371f4b21bf34a38de24d436e55c0f	d__Bacteria;p__Firmicutes;c__Bacilli;o__Erysipelotrichales;f__Erysipelotrichaceae;g__Turicibacter;s__uncultured_bacterium
Sample_type_separate_SCC_PL	SCC_2_to_3cm_away	NS	Sampled_from	Nasal Planum	ASV_8031	1140.85	0.243478	0.0720009	3.3816	0.00186855	0.0315788	TRUE	33	e993ca0768c770cb3362f197a09e1a64	d__Bacteria;p__Actinobacteriota;c__Thermoleophilia;o__Gaiellales;f__uncultured;g__uncultured;s__uncultured_bacterium
Sample_type_separate_SCC_PL	SCC_2_to_3cm_away	NS	Sampled_from	Nasal Planum	ASV_8038	745.352	0.243478	0.0720009	3.3816	0.00186855	0.0315788	TRUE	33	e9af1dbf08ca03d248ac343fbf57e3be	d__Bacteria;p__Firmicutes;c__Clostridia;o__Peptostreptococcales-Tissierellales;f__Peptostreptococcales-Tissierellales;g__Peptoniphilus;s__uncultured_bacterium
Sample_type_separate_SCC_PL	SCC_2_to_3cm_away	NS	Sampled_from	Nasal Planum	ASV_8075	334.648	0.243478	0.0720009	3.3816	0.00186855	0.0315788	TRUE	33	eaaf0cfb243cf5052e33973178cd1b51	d__Bacteria;p__Proteobacteria;c__Gammaproteobacteria;Unassigned;Unassigned;Unassigned;Unassigned
Sample_type_separate_SCC_PL	SCC_2_to_3cm_away	NS	Sampled_from	Nasal Planum	ASV_8096	479.155	0.243478	0.0720009	3.3816	0.00186855	0.0315788	TRUE	33	eb41f387a46e81b1dcdd7d2a3cbe23ec	d__Bacteria;p__Bdellovibrionota;c__Oligoflexia;o__Oligoflexales;f__Oligoflexales;g__Oligoflexus;s__uncultured_bacterium
Sample_type_separate_SCC_PL	SCC_2_to_3cm_away	NS	Sampled_from	Nasal Planum	ASV_8128	8023.95	0.243478	0.0746131	3.26321	0.00256539	0.0315788	TRUE	33	ec34c485503fae16f87cd410082f286d	d__Bacteria;p__Firmicutes;c__Clostridia;o__Clostridiales;f__Clostridiaceae;g__Sarcina;s__uncultured_bacterium
Sample_type_separate_SCC_PL	SCC_2_to_3cm_away	NS	Sampled_from	Nasal Planum	ASV_8129	289.014	0.243478	0.0746131	3.26321	0.00256539	0.0315788	TRUE	33	ec372b3816750bec7c5718f58c1258d6	d__Bacteria;p__Firmicutes;c__Negativicutes;o__Acidaminococcales;f__Acidaminococcaceae;g__Phascolarctobacterium;s__uncultured_bacterium
Sample_type_separate_SCC_PL	SCC_2_to_3cm_away	NS	Sampled_from	Nasal Planum	ASV_8131	30.4225	0.243478	0.0746131	3.26321	0.00256539	0.0315788	TRUE	33	ec3c1f26845621acc90f316cc0806b2d	d__Bacteria;p__Actinobacteriota;c__Actinobacteria;o__Micromonosporales;f__Micromonosporaceae;g__Actinoplanes;Unassigned
Sample_type_separate_SCC_PL	SCC_2_to_3cm_away	NS	Sampled_from	Nasal Planum	ASV_8133	798.592	0.243478	0.0720009	3.3816	0.00186855	0.0315788	TRUE	33	ec4398cbe178710041d5bc9048667925	d__Bacteria;p__Bacteroidota;c__Bacteroidia;o__Bacteroidales;f__Bacteroidaceae;g__Bacteroides;Unassigned
Sample_type_separate_SCC_PL	SCC_2_to_3cm_away	NS	Sampled_from	Nasal Planum	ASV_8165	53.2395	0.243478	0.0720009	3.3816	0.00186855	0.0315788	TRUE	33	ed176556b2b001360f8cedd61104c1a4	d__Eukaryota;p__Ascomycota;c__Saccharomycetes;o__Saccharomycetales;f__Debaryomycetaceae;g__Candida-Lodderomyces_clade;Unassigned
Sample_type_separate_SCC_PL	SCC_2_to_3cm_away	NS	Sampled_from	Nasal Planum	ASV_8173	471.55	0.243478	0.0720009	3.3816	0.00186855	0.0315788	TRUE	33	ed6ce668867e24e87b7329f98b101bbb	d__Bacteria;p__Proteobacteria;c__Alphaproteobacteria;o__Tistrellales;f__Geminicoccaceae;g__Candidatus_Alysiosphaera;s__uncultured_bacterium
Sample_type_separate_SCC_PL	SCC_2_to_3cm_away	NS	Sampled_from	Nasal Planum	ASV_8181	30.4225	0.243478	0.0746131	3.26321	0.00256539	0.0315788	TRUE	33	ed8f08a4750f32d29f64183e826d3394	d__Bacteria;p__Spirochaetota;c__Leptospirae;o__Leptospirales;f__Leptospiraceae;g__Turneriella;Unassigned
Sample_type_separate_SCC_PL	SCC_2_to_3cm_away	NS	Sampled_from	Nasal Planum	ASV_8216	616.057	0.243478	0.0720009	3.3816	0.00186855	0.0315788	TRUE	33	ee7198d8badebbf4f290db8ff41ad03f	d__Bacteria;p__Actinobacteriota;c__Actinobacteria;o__Micrococcales;f__Microbacteriaceae;g__Microbacterium;Unassigned
Sample_type_separate_SCC_PL	SCC_2_to_3cm_away	NS	Sampled_from	Nasal Planum	ASV_8268	205.352	0.243478	0.0720009	3.3816	0.00186855	0.0315788	TRUE	33	efa5c43b5a96db4c97d81d2db27f89e9	d__Bacteria;p__Actinobacteriota;c__Actinobacteria;o__Corynebacteriales;f__Mycobacteriaceae;g__Mycobacterium;s__uncultured_bacterium
Sample_type_separate_SCC_PL	SCC_2_to_3cm_away	NS	Sampled_from	Nasal Planum	ASV_8282	76.0564	0.243478	0.0746131	3.26321	0.00256539	0.0315788	TRUE	33	f00066d239e35374d735d1dc99cdda78	d__Bacteria;p__Actinobacteriota;c__Actinobacteria;o__Micrococcales;f__Microbacteriaceae;Unassigned;Unassigned
Sample_type_separate_SCC_PL	SCC_2_to_3cm_away	NS	Sampled_from	Nasal Planum	ASV_8302	68.4507	0.243478	0.0720009	3.3816	0.00186855	0.0315788	TRUE	33	f0c23cd2686d218d724849386f62c91a	d__Bacteria;p__Proteobacteria;c__Alphaproteobacteria;o__Rhizobiales;f__Xanthobacteraceae;g__Xanthobacter;Unassigned
Sample_type_separate_SCC_PL	SCC_2_to_3cm_away	NS	Sampled_from	Nasal Planum	ASV_8319	425.916	0.243478	0.0746131	3.26321	0.00256539	0.0315788	TRUE	33	f12b28161b9ffc17ddc7d52975d5794e	d__Bacteria;p__Firmicutes;c__Clostridia;o__Lachnospirales;f__Lachnospiraceae;g__Blautia;s__uncultured_bacterium
Sample_type_separate_SCC_PL	SCC_2_to_3cm_away	NS	Sampled_from	Nasal Planum	ASV_8339	53.2395	0.243478	0.0746131	3.26321	0.00256539	0.0315788	TRUE	33	f1e2780ca444b14ec6f02fa14a01a28c	d__Bacteria;p__Acidobacteriota;c__Acidobacteriae;o__Solibacterales;f__Solibacteraceae;g__Candidatus_Solibacter;Unassigned
Sample_type_separate_SCC_PL	SCC_2_to_3cm_away	NS	Sampled_from	Nasal Planum	ASV_8347	167.324	0.243478	0.0720009	3.3816	0.00186855	0.0315788	TRUE	33	f242f68cdfa99912171393db4d512686	d__Bacteria;p__Proteobacteria;c__Alphaproteobacteria;o__Rhizobiales;f__Beijerinckiaceae;g__1174-901-12;Unassigned
Sample_type_separate_SCC_PL	SCC_2_to_3cm_away	NS	Sampled_from	Nasal Planum	ASV_8369	152.113	0.243478	0.0720009	3.3816	0.00186855	0.0315788	TRUE	33	f2d4fe302efe4ddc28b59b900c4d4012	d__Bacteria;p__Armatimonadota;c__Fimbriimonadia;o__Fimbriimonadales;f__Fimbriimonadaceae;g__Fimbriimonadaceae;s__uncultured_bacterium
Sample_type_separate_SCC_PL	SCC_2_to_3cm_away	NS	Sampled_from	Nasal Planum	ASV_8395	1186.48	0.243478	0.0720009	3.3816	0.00186855	0.0315788	TRUE	33	f3660de762b96bc30816b62dd2c1e9c9	d__Bacteria;p__Actinobacteriota;c__Actinobacteria;o__Propionibacteriales;f__Propionibacteriaceae;g__Friedmanniella;s__uncultured_bacterium
Sample_type_separate_SCC_PL	SCC_2_to_3cm_away	NS	Sampled_from	Nasal Planum	ASV_8398	555.212	0.243478	0.0720009	3.3816	0.00186855	0.0315788	TRUE	33	f370bb6994ccb01f01fc73e484aa074b	d__Bacteria;p__Actinobacteriota;c__Actinobacteria;o__Corynebacteriales;f__Mycobacteriaceae;g__Mycobacterium;Unassigned
Sample_type_separate_SCC_PL	SCC_2_to_3cm_away	NS	Sampled_from	Nasal Planum	ASV_8406	456.338	0.243478	0.0720009	3.3816	0.00186855	0.0315788	TRUE	33	f3b3cff6d61b0d74dab0c451a771c6a0	d__Bacteria;p__Proteobacteria;c__Alphaproteobacteria;o__Caulobacterales;f__Caulobacteraceae;g__Phenylobacterium;s__uncultured_bacterium
Sample_type_separate_SCC_PL	SCC_2_to_3cm_away	NS	Sampled_from	Nasal Planum	ASV_8432	243.38	0.243478	0.0720009	3.3816	0.00186855	0.0315788	TRUE	33	f46b49fbd228e49d977ea869b51d413f	d__Bacteria;p__Actinobacteriota;c__Thermoleophilia;o__Solirubrobacterales;f__67-14;g__67-14;s__uncultured_bacterium
Sample_type_separate_SCC_PL	SCC_2_to_3cm_away	NS	Sampled_from	Nasal Planum	ASV_8434	68.4507	0.243478	0.0746131	3.26321	0.00256539	0.0315788	TRUE	33	f48631ae7c2c8bcff16e46610c1007f9	d__Bacteria;p__Proteobacteria;c__Alphaproteobacteria;o__Rhizobiales;f__Beijerinckiaceae;g__Microvirga;Unassigned
Sample_type_separate_SCC_PL	SCC_2_to_3cm_away	NS	Sampled_from	Nasal Planum	ASV_8466	43.1325	3.46398	0.793494	4.36548	0.000117951	0.0315788	TRUE	33	f54c29670cb6efdfd6dcfd7033b28298	d__Bacteria;p__Firmicutes;c__Clostridia;o__Clostridiales;f__Clostridiaceae;g__Candidatus_Arthromitus;Unassigned
Sample_type_separate_SCC_PL	SCC_2_to_3cm_away	NS	Sampled_from	Nasal Planum	ASV_8550	327.042	0.243478	0.0720009	3.3816	0.00186855	0.0315788	TRUE	33	f7db513ac703cdb606c0e130fdc44209	d__Bacteria;p__Proteobacteria;c__Alphaproteobacteria;o__Rhizobiales;f__Beijerinckiaceae;g__Methylobacterium-Methylorubrum;Unassigned
Sample_type_separate_SCC_PL	SCC_2_to_3cm_away	NS	Sampled_from	Nasal Planum	ASV_8581	228.169	0.243478	0.0720009	3.3816	0.00186855	0.0315788	TRUE	33	f8b51683dcbd6cbdb527ce3b708f5bf4	d__Bacteria;p__Nitrospirota;c__Nitrospiria;o__Nitrospirales;f__Nitrospiraceae;g__Nitrospira;s__uncultured_bacterium
Sample_type_separate_SCC_PL	SCC_2_to_3cm_away	NS	Sampled_from	Nasal Planum	ASV_8628	76.0564	0.243478	0.0746131	3.26321	0.00256539	0.0315788	TRUE	33	f9bd5b7e655da160e6083721d64ac9ab	d__Bacteria;p__Proteobacteria;c__Gammaproteobacteria;o__Burkholderiales;f__Rhodocyclaceae;g__uncultured;Unassigned
Sample_type_separate_SCC_PL	SCC_2_to_3cm_away	NS	Sampled_from	Nasal Planum	ASV_8631	281.409	0.243478	0.0720009	3.3816	0.00186855	0.0315788	TRUE	33	f9d4329670891c2492f251a8eef2b3d2	d__Bacteria;p__Acidobacteriota;c__Blastocatellia;o__11-24;f__11-24;g__11-24;s__uncultured_bacterium
Sample_type_separate_SCC_PL	SCC_2_to_3cm_away	NS	Sampled_from	Nasal Planum	ASV_8687	486.761	0.243478	0.0720009	3.3816	0.00186855	0.0315788	TRUE	33	fb6cd2bc09dd4094a07100c43c0a1aae	d__Bacteria;p__Firmicutes;c__Bacilli;o__Bacillales;f__Planococcaceae;g__Sporosarcina;Unassigned
Sample_type_separate_SCC_PL	SCC_2_to_3cm_away	NS	Sampled_from	Nasal Planum	ASV_8689	494.366	0.243478	0.0720009	3.3816	0.00186855	0.0315788	TRUE	33	fb718a9931836f1c293aa1c1203037f0	d__Bacteria;p__Firmicutes;c__Bacilli;o__Staphylococcales;f__Gemellaceae;g__Gemella;s__uncultured_bacterium
Sample_type_separate_SCC_PL	SCC_2_to_3cm_away	NS	Sampled_from	Nasal Planum	ASV_8748	83.662	0.243478	0.0720009	3.3816	0.00186855	0.0315788	TRUE	33	fd719765789442e1d7f9dd2bee862dc4	d__Bacteria;p__Proteobacteria;c__Alphaproteobacteria;o__Acetobacterales;f__Acetobacteraceae;Unassigned;Unassigned
Sample_type_separate_SCC_PL	SCC_2_to_3cm_away	NS	Sampled_from	Nasal Planum	ASV_8750	129.296	0.243478	0.0720009	3.3816	0.00186855	0.0315788	TRUE	33	fd7c4f1e2525c42c32dff234802d1d97	d__Bacteria;p__Actinobacteriota;c__Actinobacteria;o__Propionibacteriales;f__Nocardioidaceae;g__Nocardioides;s__uncultured_bacterium
Sample_type_separate_SCC_PL	SCC_2_to_3cm_away	NS	Sampled_from	Nasal Planum	ASV_8765	45.6338	0.243478	0.0720009	3.3816	0.00186855	0.0315788	TRUE	33	fdea3c51cb28512b1598c8b989b3283b	d__Bacteria;p__Actinobacteriota;c__Acidimicrobiia;o__Microtrichales;f__uncultured;g__uncultured;Unassigned
Sample_type_separate_SCC_PL	SCC_2_to_3cm_away	NS	Sampled_from	Nasal Planum	ASV_8790	471.55	0.243478	0.0720009	3.3816	0.00186855	0.0315788	TRUE	33	fe97797ef7a7b0f823a0055ee9d91ac7	d__Bacteria;p__Actinobacteriota;c__Actinobacteria;o__Micromonosporales;f__Micromonosporaceae;g__Verrucosispora;Unassigned
Sample_type_separate_SCC_PL	SCC_2_to_3cm_away	NS	Sampled_from	Nasal Planum	ASV_8825	129.296	0.243478	0.0746131	3.26321	0.00256539	0.0315788	TRUE	33	ff421f5230b168b6a1658c8f8a2b2afd	d__Bacteria;p__Bacteroidota;c__Bacteroidia;o__Chitinophagales;f__Chitinophagaceae;g__uncultured;Unassigned

## Sheet: LinDA__species
Variable	Group	Reference_group	species	baseMean	log2FoldChange	lfcSE	stat	pvalue	padj	reject	df
Sample_type	SCC	NS	d__Bacteria;p__Actinobacteriota;c__Actinobacteria;o__Corynebacteriales;f__Corynebacteriaceae;g__Corynebacterium;s__uncultured_bacterium	5409.56	-3.94732	0.82663	-4.77519	1.29501e-05	0.00988524	TRUE	57
Sample_type	SCC	NS	d__Bacteria;p__Actinobacteriota;c__Actinobacteria;o__Frankiales;f__Frankiaceae;g__Jatrophihabitans;Unassigned	484.217	-2.26077	0.580056	-3.8975	0.000258228	0.0270986	TRUE	57
Sample_type	SCC	NS	d__Bacteria;p__Actinobacteriota;c__Actinobacteria;o__Kineosporiales;f__Kineosporiaceae;g__Quadrisphaera;Unassigned	504.962	-1.97027	0.506438	-3.89046	0.000264215	0.0270986	TRUE	57
Sample_type	SCC	NS	d__Bacteria;p__Actinobacteriota;c__Actinobacteria;o__Micrococcales;f__Microbacteriaceae;g__Curtobacterium;Unassigned	1368.49	-1.53414	0.41105	-3.73224	0.000439694	0.0400855	TRUE	57
Sample_type	SCC	NS	d__Bacteria;p__Actinobacteriota;c__Actinobacteria;o__Micrococcales;f__Micrococcaceae;g__Kocuria;Unassigned	858.939	-1.99969	0.427206	-4.68086	1.80717e-05	0.00988524	TRUE	57
Sample_type	SCC	NS	d__Bacteria;p__Actinobacteriota;c__Actinobacteria;o__Propionibacteriales;f__Propionibacteriaceae;g__Friedmanniella;s__uncultured_bacterium	1064.48	-2.30921	0.582134	-3.9668	0.000205894	0.0270986	TRUE	57
Sample_type	SCC	NS	d__Bacteria;p__Actinobacteriota;c__Actinobacteria;o__Pseudonocardiales;f__Pseudonocardiaceae;g__Actinomycetospora;Unassigned	1795.37	-1.68484	0.420011	-4.01141	0.000177786	0.0270986	TRUE	57
Sample_type	SCC	NS	d__Bacteria;p__Actinobacteriota;c__Rubrobacteria;o__Rubrobacterales;f__Rubrobacteriaceae;g__Rubrobacter;s__uncultured_bacterium	732.483	-1.64615	0.439195	-3.74809	0.000418019	0.0400855	TRUE	57
Sample_type	SCC	NS	d__Bacteria;p__Bacteroidota;c__Bacteroidia;o__Flavobacteriales;f__Weeksellaceae;g__Bergeyella;Unassigned	1939.38	-2.8194	0.665158	-4.2387	8.31976e-05	0.0235142	TRUE	57
Sample_type	SCC	NS	d__Bacteria;p__Firmicutes;c__Bacilli;o__Lactobacillales;f__Streptococcaceae;g__Streptococcus;Unassigned	6216.72	-3.48536	0.809524	-4.30544	6.63367e-05	0.0235142	TRUE	57
Sample_type	SCC	NS	d__Bacteria;p__Firmicutes;c__Bacilli;o__Paenibacillales;f__Paenibacillaceae;g__Paenibacillus;Unassigned	641.452	-2.31544	0.563752	-4.1072	0.000129393	0.0235927	TRUE	57
Sample_type	SCC	NS	d__Bacteria;p__Firmicutes;c__Bacilli;o__Staphylococcales;f__Staphylococcaceae;g__Staphylococcus;s__uncultured_bacterium	4831.51	-3.46458	0.882639	-3.92525	0.000235899	0.0270986	TRUE	57
Sample_type	SCC	NS	d__Bacteria;p__Patescibacteria;c__Gracilibacteria;o__Gracilibacteria;f__Gracilibacteria;g__Gracilibacteria;s__uncultured_bacterium	329.289	-1.85508	0.448056	-4.1403	0.000115847	0.0235927	TRUE	57
Sample_type	SCC	NS	d__Bacteria;p__Planctomycetota;c__Planctomycetes;o__Isosphaerales;f__Isosphaeraceae;g__uncultured;s__uncultured_bacterium	412.931	-1.68	0.431618	-3.89234	0.000262605	0.0270986	TRUE	57
Sample_type	SCC	NS	d__Bacteria;p__Proteobacteria;c__Alphaproteobacteria;o__Rhizobiales;f__Rhizobiaceae;Unassigned;Unassigned	757.662	-2.14062	0.579865	-3.69158	0.000500339	0.0410528	TRUE	57
Sample_type	SCC	NS	d__Bacteria;p__Proteobacteria;c__Alphaproteobacteria;o__Sphingomonadales;f__Sphingomonadaceae;g__Sphingomonas;Unassigned	3072.02	-3.62568	0.978651	-3.70477	0.000479838	0.0410528	TRUE	57
Sample_type	SCC	NS	d__Bacteria;p__Proteobacteria;c__Gammaproteobacteria;o__Burkholderiales;f__Neisseriaceae;g__Conchiformibius;Unassigned	8677.87	-4.02817	0.962929	-4.18324	0.000100304	0.0235142	TRUE	57
Sample_type	SCC	NS	d__Bacteria;p__Proteobacteria;c__Gammaproteobacteria;o__Pseudomonadales;f__Moraxellaceae;g__Psychrobacter;Unassigned	4412.81	-3.02534	0.717349	-4.21739	8.94058e-05	0.0235142	TRUE	57
Sample_type	SCC	NS	d__Eukaryota;p__Ascomycota;c__Dothideomycetes;o__Pleosporales;Unassigned;Unassigned;Unassigned	1727.63	-3.96376	0.745173	-5.31924	1.81611e-06	0.00298024	TRUE	57
Sample_type	SCC	NS	d__Eukaryota;p__Ascomycota;c__Eurotiomycetes;o__Eurotiales;f__Aspergillaceae;g__Aspergillus;Unassigned	478.114	-2.47642	0.62471	-3.96411	0.000207725	0.0270986	TRUE	57
Sample_type	SCC_PL	NS	d__Bacteria;p__Actinobacteriota;c__Actinobacteria;o__Frankiales;f__Frankiaceae;g__Jatrophihabitans;Unassigned	484.217	-2.25314	0.470627	-4.78753	1.23952e-05	0.0029058	TRUE	57
Sample_type	SCC_PL	NS	d__Bacteria;p__Actinobacteriota;c__Actinobacteria;o__Frankiales;Unassigned;Unassigned;Unassigned	444.201	-1.58097	0.411465	-3.84229	0.000308865	0.0281582	TRUE	57
Sample_type	SCC_PL	NS	d__Bacteria;p__Actinobacteriota;c__Actinobacteria;o__Kineosporiales;f__Kineosporiaceae;g__Quadrisphaera;Unassigned	504.962	-1.71913	0.410897	-4.18386	0.000100098	0.0149328	TRUE	57
Sample_type	SCC_PL	NS	d__Bacteria;p__Actinobacteriota;c__Actinobacteria;o__Micrococcales;f__Intrasporangiaceae;Unassigned;Unassigned	1281.43	-1.51921	0.409356	-3.71121	0.000470125	0.0335424	TRUE	57
Sample_type	SCC_PL	NS	d__Bacteria;p__Actinobacteriota;c__Actinobacteria;o__Micrococcales;f__Microbacteriaceae;g__Curtobacterium;Unassigned	1368.49	-1.32746	0.333505	-3.98033	0.000196946	0.0215459	TRUE	57
Sample_type	SCC_PL	NS	d__Bacteria;p__Actinobacteriota;c__Actinobacteria;o__Micrococcales;f__Microbacteriaceae;g__Leucobacter;s__uncultured_bacterium	870.647	-2.19975	0.613111	-3.58785	0.000693382	0.0421422	TRUE	57
Sample_type	SCC_PL	NS	d__Bacteria;p__Actinobacteriota;c__Actinobacteria;o__Micrococcales;f__Micrococcaceae;g__Kocuria;Unassigned	858.939	-1.99535	0.346613	-5.7567	3.58791e-07	0.000294388	TRUE	57
Sample_type	SCC_PL	NS	d__Bacteria;p__Actinobacteriota;c__Actinobacteria;o__Micromonosporales;f__Micromonosporaceae;Unassigned;Unassigned	874.762	-1.0076	0.266436	-3.7818	0.000375285	0.0311622	TRUE	57
Sample_type	SCC_PL	NS	d__Bacteria;p__Actinobacteriota;c__Actinobacteria;o__Propionibacteriales;f__Propionibacteriaceae;g__Friedmanniella;s__uncultured_bacterium	1064.48	-1.77853	0.472313	-3.76558	0.000395293	0.0311622	TRUE	57
Sample_type	SCC_PL	NS	d__Bacteria;p__Actinobacteriota;c__Actinobacteria;o__Pseudonocardiales;f__Pseudonocardiaceae;g__Actinomycetospora;Unassigned	1795.37	-1.24613	0.340775	-3.65675	0.00055857	0.0366645	TRUE	57
Sample_type	SCC_PL	NS	d__Bacteria;p__Actinobacteriota;c__Rubrobacteria;o__Rubrobacterales;f__Rubrobacteriaceae;g__Rubrobacter;s__uncultured_bacterium	732.483	-1.45376	0.35634	-4.07969	0.000141806	0.0179003	TRUE	57
Sample_type	SCC_PL	NS	d__Bacteria;p__Bacteroidota;c__Bacteroidia;o__Cytophagales;f__Hymenobacteraceae;g__Hymenobacter;s__uncultured_bacterium	417.299	-1.58744	0.384241	-4.13136	0.000119363	0.0163228	TRUE	57
Sample_type	SCC_PL	NS	d__Bacteria;p__Bacteroidota;c__Bacteroidia;o__Flavobacteriales;f__Weeksellaceae;g__Bergeyella;Unassigned	1939.38	-2.72381	0.539675	-5.04714	4.89203e-06	0.00133797	TRUE	57
Sample_type	SCC_PL	NS	d__Bacteria;p__Firmicutes;c__Bacilli;o__Lactobacillales;f__Carnobacteriaceae;g__Granulicatella;s__uncultured_bacterium	1066.74	-1.62986	0.434828	-3.74828	0.000417775	0.0311622	TRUE	57
Sample_type	SCC_PL	NS	d__Bacteria;p__Firmicutes;c__Bacilli;o__Lactobacillales;f__Streptococcaceae;g__Streptococcus;Unassigned	6216.72	-3.00058	0.656806	-4.56844	2.67955e-05	0.00488571	TRUE	57
Sample_type	SCC_PL	NS	d__Bacteria;p__Gemmatimonadota;c__Gemmatimonadetes;o__Gemmatimonadales;f__Gemmatimonadaceae;g__Roseisolibacter;s__uncultured_bacterium	331.727	-1.69556	0.441211	-3.84298	0.000308181	0.0281582	TRUE	57
Sample_type	SCC_PL	NS	d__Bacteria;p__Patescibacteria;c__Gracilibacteria;o__Gracilibacteria;f__Gracilibacteria;g__Gracilibacteria;s__uncultured_bacterium	329.289	-1.93407	0.363529	-5.32027	1.80926e-06	0.000742249	TRUE	57
Sample_type	SCC_PL	NS	d__Bacteria;p__Planctomycetota;c__Planctomycetes;o__Isosphaerales;f__Isosphaeraceae;g__uncultured;s__uncultured_bacterium	412.931	-1.63566	0.350192	-4.67075	1.87261e-05	0.00384119	TRUE	57
Sample_type	SCC_PL	NS	d__Bacteria;p__Proteobacteria;c__Alphaproteobacteria;o__Acetobacterales;f__Acetobacteraceae;g__Craurococcus-Caldovatus;s__uncultured_bacterium	281.869	-1.54974	0.429865	-3.60519	0.000656793	0.0414537	TRUE	57
Sample_type	SCC_PL	NS	d__Bacteria;p__Proteobacteria;c__Alphaproteobacteria;o__Acetobacterales;f__Acetobacteraceae;Unassigned;Unassigned	765.428	-2.07923	0.516996	-4.02175	0.000171822	0.0201399	TRUE	57
Sample_type	SCC_PL	NS	d__Bacteria;p__Proteobacteria;c__Gammaproteobacteria;o__Burkholderiales;f__Neisseriaceae;g__Conchiformibius;s__uncultured_bacterium	3680.38	-2.66567	0.692866	-3.84731	0.000303896	0.0281582	TRUE	57
Sample_type	SCC_PL	NS	d__Bacteria;p__Proteobacteria;c__Gammaproteobacteria;o__Burkholderiales;f__Neisseriaceae;g__Conchiformibius;Unassigned	8677.87	-4.57878	0.781271	-5.86069	2.42984e-07	0.000294388	TRUE	57
Sample_type	SCC_PL	NS	d__Bacteria;p__Proteobacteria;c__Gammaproteobacteria;o__Pasteurellales;f__Pasteurellaceae;g__Haemophilus;s__Haemophilus_influenzae	564.85	-1.12762	0.300679	-3.75026	0.000415134	0.0311622	TRUE	57
Sample_type	SCC_PL	NS	d__Bacteria;p__Proteobacteria;c__Gammaproteobacteria;o__Pasteurellales;f__Pasteurellaceae;Unassigned;Unassigned	6074.58	-2.98511	0.813892	-3.6677	0.000539597	0.0366645	TRUE	57
Sample_type	SCC_PL	NS	d__Bacteria;p__Proteobacteria;c__Gammaproteobacteria;o__Pseudomonadales;f__Moraxellaceae;g__Moraxella;s__uncultured_bacterium	6112.54	-3.50686	0.804573	-4.35865	5.53188e-05	0.00907782	TRUE	57
Sample_type	SCC_PL	NS	d__Bacteria;p__Proteobacteria;c__Gammaproteobacteria;o__Pseudomonadales;f__Moraxellaceae;g__Psychrobacter;Unassigned	4412.81	-2.98926	0.58202	-5.13602	3.54542e-06	0.00116361	TRUE	57
Sample_type	SCC_PL	NS	d__Eukaryota;p__Ascomycota;c__Dothideomycetes;o__Pleosporales;Unassigned;Unassigned;Unassigned	1727.63	-3.37578	0.604595	-5.58354	6.84291e-07	0.000374307	TRUE	57
Sample_type_separate_SCC_PL	SCC	NS	d__Bacteria;p__Actinobacteriota;c__Actinobacteria;o__Corynebacteriales;f__Corynebacteriaceae;g__Corynebacterium;s__uncultured_bacterium	5409.56	-3.94732	0.818834	-4.82065	1.13441e-05	0.00930786	TRUE	56
Sample_type_separate_SCC_PL	SCC	NS	d__Bacteria;p__Actinobacteriota;c__Actinobacteria;o__Frankiales;f__Frankiaceae;g__Jatrophihabitans;Unassigned	484.217	-2.26077	0.583735	-3.87294	0.000283808	0.0304895	TRUE	56
Sample_type_separate_SCC_PL	SCC	NS	d__Bacteria;p__Actinobacteriota;c__Actinobacteria;o__Kineosporiales;f__Kineosporiaceae;g__Quadrisphaera;Unassigned	504.962	-1.97027	0.505609	-3.89683	0.000262684	0.0304895	TRUE	56
Sample_type_separate_SCC_PL	SCC	NS	d__Bacteria;p__Actinobacteriota;c__Actinobacteria;o__Micrococcales;f__Microbacteriaceae;g__Curtobacterium;Unassigned	1368.49	-1.53414	0.413396	-3.71107	0.000476379	0.0411441	TRUE	56
Sample_type_separate_SCC_PL	SCC	NS	d__Bacteria;p__Actinobacteriota;c__Actinobacteria;o__Micrococcales;f__Micrococcaceae;g__Kocuria;Unassigned	858.939	-1.99969	0.43066	-4.64331	2.11621e-05	0.0115757	TRUE	56
Sample_type_separate_SCC_PL	SCC	NS	d__Bacteria;p__Actinobacteriota;c__Actinobacteria;o__Propionibacteriales;f__Propionibacteriaceae;g__Friedmanniella;s__uncultured_bacterium	1064.48	-2.30921	0.585955	-3.94094	0.000227603	0.0287305	TRUE	56
Sample_type_separate_SCC_PL	SCC	NS	d__Bacteria;p__Actinobacteriota;c__Actinobacteria;o__Pseudonocardiales;f__Pseudonocardiaceae;g__Actinomycetospora;Unassigned	1795.37	-1.68484	0.423669	-3.97677	0.000202466	0.0287305	TRUE	56
Sample_type_separate_SCC_PL	SCC	NS	d__Bacteria;p__Actinobacteriota;c__Rubrobacteria;o__Rubrobacterales;f__Rubrobacteriaceae;g__Rubrobacter;s__uncultured_bacterium	732.483	-1.64615	0.4412	-3.73106	0.00044712	0.0411441	TRUE	56
Sample_type_separate_SCC_PL	SCC	NS	d__Bacteria;p__Bacteroidota;c__Bacteroidia;o__Flavobacteriales;f__Weeksellaceae;g__Bergeyella;Unassigned	1939.38	-2.8194	0.664542	-4.24263	8.37201e-05	0.0225127	TRUE	56
Sample_type_separate_SCC_PL	SCC	NS	d__Bacteria;p__Firmicutes;c__Bacilli;o__Lactobacillales;f__Streptococcaceae;g__Streptococcus;Unassigned	6216.72	-3.48536	0.811309	-4.29597	6.99179e-05	0.0225127	TRUE	56
Sample_type_separate_SCC_PL	SCC	NS	d__Bacteria;p__Firmicutes;c__Bacilli;o__Paenibacillales;f__Paenibacillaceae;g__Paenibacillus;Unassigned	641.452	-2.31544	0.554751	-4.17384	0.000105466	0.0225127	TRUE	56
Sample_type_separate_SCC_PL	SCC	NS	d__Bacteria;p__Firmicutes;c__Bacilli;o__Staphylococcales;f__Staphylococcaceae;g__Staphylococcus;s__uncultured_bacterium	4831.51	-3.46458	0.859856	-4.02925	0.000170423	0.0279664	TRUE	56
Sample_type_separate_SCC_PL	SCC	NS	d__Bacteria;p__Patescibacteria;c__Gracilibacteria;o__Gracilibacteria;f__Gracilibacteria;g__Gracilibacteria;s__uncultured_bacterium	329.289	-1.85508	0.451711	-4.10679	0.000131875	0.0240453	TRUE	56
Sample_type_separate_SCC_PL	SCC	NS	d__Bacteria;p__Planctomycetota;c__Planctomycetes;o__Isosphaerales;f__Isosphaeraceae;g__uncultured;s__uncultured_bacterium	412.931	-1.68	0.435393	-3.85859	0.000297277	0.0304895	TRUE	56
Sample_type_separate_SCC_PL	SCC	NS	d__Bacteria;p__Proteobacteria;c__Alphaproteobacteria;o__Rhizobiales;f__Rhizobiaceae;Unassigned;Unassigned	757.662	-2.14062	0.584693	-3.6611	0.000557732	0.0457619	TRUE	56
Sample_type_separate_SCC_PL	SCC	NS	d__Bacteria;p__Proteobacteria;c__Alphaproteobacteria;o__Sphingomonadales;f__Sphingomonadaceae;g__Sphingomonas;Unassigned	3072.02	-3.62568	0.974416	-3.72087	0.00046181	0.0411441	TRUE	56
Sample_type_separate_SCC_PL	SCC	NS	d__Bacteria;p__Proteobacteria;c__Gammaproteobacteria;o__Burkholderiales;f__Neisseriaceae;g__Conchiformibius;Unassigned	8677.87	-4.02817	0.967862	-4.16192	0.000109751	0.0225127	TRUE	56
Sample_type_separate_SCC_PL	SCC	NS	d__Bacteria;p__Proteobacteria;c__Gammaproteobacteria;o__Pseudomonadales;f__Moraxellaceae;g__Psychrobacter;Unassigned	4412.81	-3.02534	0.723341	-4.18246	0.000102468	0.0225127	TRUE	56
Sample_type_separate_SCC_PL	SCC	NS	d__Eukaryota;p__Ascomycota;c__Dothideomycetes;o__Pleosporales;Unassigned;Unassigned;Unassigned	1727.63	-3.96376	0.748873	-5.29296	2.07828e-06	0.00341046	TRUE	56
Sample_type_separate_SCC_PL	SCC	NS	d__Eukaryota;p__Ascomycota;c__Eurotiomycetes;o__Eurotiales;f__Aspergillaceae;g__Aspergillus;Unassigned	478.114	-2.47642	0.625509	-3.95904	0.000214546	0.0287305	TRUE	56
Sample_type_separate_SCC_PL	SCC_adjacent	NS	d__Bacteria;p__Actinobacteriota;c__Actinobacteria;o__Frankiales;f__Frankiaceae;g__Jatrophihabitans;Unassigned	484.217	-2.49361	0.56879	-4.38407	5.18167e-05	0.0112685	TRUE	56
Sample_type_separate_SCC_PL	SCC_adjacent	NS	d__Bacteria;p__Actinobacteriota;c__Actinobacteria;o__Frankiales;f__Geodermatophilaceae;g__Geodermatophilus;Unassigned	1156.35	-2.51869	0.648491	-3.88392	0.000273904	0.0393083	TRUE	56
Sample_type_separate_SCC_PL	SCC_adjacent	NS	d__Bacteria;p__Actinobacteriota;c__Actinobacteria;o__Micrococcales;f__Intrasporangiaceae;Unassigned;Unassigned	1281.43	-1.89764	0.490473	-3.869	0.000287447	0.0393083	TRUE	56
Sample_type_separate_SCC_PL	SCC_adjacent	NS	d__Bacteria;p__Actinobacteriota;c__Actinobacteria;o__Micrococcales;f__Microbacteriaceae;g__Curtobacterium;Unassigned	1368.49	-1.53304	0.402812	-3.80584	0.00035224	0.0444635	TRUE	56
Sample_type_separate_SCC_PL	SCC_adjacent	NS	d__Bacteria;p__Actinobacteriota;c__Actinobacteria;o__Micrococcales;f__Micrococcaceae;g__Kocuria;Unassigned	858.939	-1.99859	0.419634	-4.76268	1.39214e-05	0.00571126	TRUE	56
Sample_type_separate_SCC_PL	SCC_adjacent	NS	d__Bacteria;p__Actinobacteriota;c__Rubrobacteria;o__Rubrobacterales;f__Rubrobacteriaceae;g__Rubrobacter;s__uncultured_bacterium	732.483	-1.6919	0.429904	-3.93554	0.000231643	0.0380126	TRUE	56
Sample_type_separate_SCC_PL	SCC_adjacent	NS	d__Bacteria;p__Bacteroidota;c__Bacteroidia;o__Flavobacteriales;f__Weeksellaceae;g__Bergeyella;Unassigned	1939.38	-3.17355	0.647528	-4.90103	8.52889e-06	0.0046653	TRUE	56
Sample_type_separate_SCC_PL	SCC_adjacent	NS	d__Bacteria;p__Firmicutes;c__Bacilli;o__Lactobacillales;f__Streptococcaceae;g__Streptococcus;Unassigned	6216.72	-3.45223	0.790537	-4.36694	5.4935e-05	0.0112685	TRUE	56
Sample_type_separate_SCC_PL	SCC_adjacent	NS	d__Bacteria;p__Patescibacteria;c__Gracilibacteria;o__Gracilibacteria;f__Gracilibacteria;g__Gracilibacteria;s__uncultured_bacterium	329.289	-1.93731	0.440146	-4.40152	4.88163e-05	0.0112685	TRUE	56
Sample_type_separate_SCC_PL	SCC_adjacent	NS	d__Bacteria;p__Planctomycetota;c__Planctomycetes;o__Isosphaerales;f__Isosphaeraceae;g__uncultured;s__uncultured_bacterium	412.931	-1.6789	0.424246	-3.95737	0.000215724	0.0380126	TRUE	56
Sample_type_separate_SCC_PL	SCC_adjacent	NS	d__Bacteria;p__Proteobacteria;c__Gammaproteobacteria;o__Burkholderiales;f__Neisseriaceae;g__Conchiformibius;Unassigned	8677.87	-4.99012	0.943082	-5.29129	2.091e-06	0.00343132	TRUE	56
Sample_type_separate_SCC_PL	SCC_adjacent	NS	d__Bacteria;p__Proteobacteria;c__Gammaproteobacteria;o__Pseudomonadales;f__Moraxellaceae;g__Psychrobacter;Unassigned	4412.81	-3.15718	0.704822	-4.47939	3.73661e-05	0.0112685	TRUE	56
Sample_type_separate_SCC_PL	SCC_adjacent	NS	d__Eukaryota;p__Ascomycota;c__Dothideomycetes;o__Pleosporales;Unassigned;Unassigned;Unassigned	1727.63	-3.71593	0.7297	-5.0924	4.29801e-06	0.00352652	TRUE	56
Sample_type_separate_SCC_PL	SCC_2_to_3cm_away	NS	d__Bacteria;p__Actinobacteriota;c__Actinobacteria;o__Micrococcales;f__Micrococcaceae;g__Kocuria;Unassigned	858.939	-1.99367	0.43066	-4.62934	2.22197e-05	0.0364626	TRUE	56
Sample_type_separate_SCC_PL	SCC_2_to_3cm_away	NS	d__Bacteria;p__Patescibacteria;c__Gracilibacteria;o__Gracilibacteria;f__Gracilibacteria;g__Gracilibacteria;s__uncultured_bacterium	329.289	-1.9324	0.451711	-4.27795	7.43121e-05	0.0414317	TRUE	56
Sample_type_separate_SCC_PL	SCC_2_to_3cm_away	NS	d__Bacteria;p__Proteobacteria;c__Gammaproteobacteria;o__Burkholderiales;f__Comamonadaceae;g__Aquabacterium;s__uncultured_bacterium	252.342	1.33948	0.322585	4.15233	0.000113325	0.0464915	TRUE	56
Sample_type_separate_SCC_PL	SCC_2_to_3cm_away	NS	d__Bacteria;p__Proteobacteria;c__Gammaproteobacteria;o__Burkholderiales;f__Neisseriaceae;g__Conchiformibius;Unassigned	8677.87	-4.135	0.967862	-4.27231	7.57435e-05	0.0414317	TRUE	56
Neuter_status	Neutered	Unneutered	d__Bacteria;p__Actinobacteriota;c__Actinobacteria;o__Micromonosporales;f__Micromonosporaceae;g__Actinoplanes;Unassigned	474.09	-2.19608	0.4645	-4.72783	1.49107e-05	0.00815615	TRUE	58
Neuter_status	Neutered	Unneutered	d__Bacteria;p__Planctomycetota;c__Planctomycetes;o__Planctomycetales;f__uncultured;g__uncultured;s__uncultured_bacterium	380.828	-0.541532	0.131231	-4.12656	0.000119204	0.0489033	TRUE	58
Neuter_status	Neutered	Unneutered	d__Eukaryota;p__Ascomycota;c__Dothideomycetes;o__Pleosporales;f__Pleosporaceae;g__Alternaria;Unassigned	925.634	-1.08587	0.224263	-4.84194	9.92654e-06	0.00814472	TRUE	58
Neuter_status	Neutered	Unneutered	d__Eukaryota;p__Ascomycota;c__Eurotiomycetes;o__Chaetothyriales;f__Trichomeriaceae;Unassigned;Unassigned	370.942	-1.47529	0.256009	-5.76263	3.34475e-07	0.000548873	TRUE	58
Animal_type	Feline	Canine	d__Bacteria;p__Bacteroidota;c__Bacteroidia;o__Flavobacteriales;f__Weeksellaceae;g__Chryseobacterium;Unassigned	1891.62	-1.86413	0.4196	-4.44263	4.05551e-05	0.0228111	TRUE	58
Animal_type	Feline	Canine	d__Bacteria;p__Firmicutes;c__Bacilli;o__Staphylococcales;f__Staphylococcaceae;g__Staphylococcus;s__Staphylococcus_pseudintermedius	7529.55	-3.17636	0.648923	-4.89483	8.21108e-06	0.0134744	TRUE	58
Animal_type	Feline	Canine	d__Bacteria;p__Proteobacteria;c__Gammaproteobacteria;o__Pseudomonadales;f__Moraxellaceae;g__Moraxella;s__Moraxella_bovoculi	3370.43	-2.19472	0.494911	-4.43457	4.17022e-05	0.0228111	TRUE	58

## Sheet: LinDA__species__stratified
Variable	Group	Reference_group	Strata_variable	Strata_group	species	baseMean	log2FoldChange	lfcSE	stat	pvalue	padj	reject	df
Sample_type	SCC_PL	NS	Sampled_from	Nasal Planum	d__Bacteria;p__Proteobacteria;c__Gammaproteobacteria;o__Burkholderiales;f__Neisseriaceae;g__Conchiformibius;Unassigned	8429.75	-4.53442	0.745941	-6.0788	6.80672e-07	0.000959747	TRUE	34
Sample_type_separate_SCC_PL	SCC_adjacent	NS	Sampled_from	Nasal Planum	d__Bacteria;p__Proteobacteria;c__Gammaproteobacteria;o__Pasteurellales;f__Pasteurellaceae;g__Actinobacillus;Unassigned	287.45	1.89564	0.384592	4.92896	2.27383e-05	0.032061	TRUE	33
Sample_type_separate_SCC_PL	SCC_2_to_3cm_away	NS	Sampled_from	Nasal Planum	d__Bacteria;p__Proteobacteria;c__Alphaproteobacteria;o__Caulobacterales;f__Caulobacteraceae;g__Phenylobacterium;s__uncultured_bacterium	193.311	2.10558	0.359707	5.8536	1.48456e-06	0.00209323	TRUE	33
Sample_type_separate_SCC_PL	SCC_2_to_3cm_away	NS	Sampled_from	Nasal Planum	d__Bacteria;p__Proteobacteria;c__Gammaproteobacteria;o__Burkholderiales;f__Neisseriaceae;g__Conchiformibius;Unassigned	8429.75	-4.7688	0.982966	-4.85144	2.85588e-05	0.0201339	TRUE	33
Neuter_status	Unneutered	Neutered	Sampled_from	Nasal Planum	d__Bacteria;p__Actinobacteriota;c__Actinobacteria;o__Micrococcales;f__Microbacteriaceae;g__Agrococcus;Unassigned	243.294	1.82646	0.435884	4.19025	0.000179431	0.0403535	TRUE	35
Neuter_status	Unneutered	Neutered	Sampled_from	Nasal Planum	d__Bacteria;p__Actinobacteriota;c__Actinobacteria;o__Micromonosporales;f__Micromonosporaceae;g__Actinoplanes;Unassigned	110.071	2.7896	0.666202	4.18732	0.000180977	0.0403535	TRUE	35
Neuter_status	Unneutered	Neutered	Sampled_from	Nasal Planum	d__Bacteria;p__Actinobacteriota;c__Actinobacteria;o__Propionibacteriales;f__Nocardioidaceae;Unassigned;Unassigned	82.8002	1.54394	0.372268	4.14739	0.00020339	0.0403535	TRUE	35
Neuter_status	Unneutered	Neutered	Sampled_from	Nasal Planum	d__Bacteria;p__Bacteroidota;c__Bacteroidia;o__Chitinophagales;f__Chitinophagaceae;g__Flavisolibacter;s__uncultured_bacterium	98.7111	2.37138	0.577427	4.10681	0.000228956	0.0403535	TRUE	35
Neuter_status	Unneutered	Neutered	Sampled_from	Nasal Planum	d__Bacteria;p__Planctomycetota;c__Planctomycetes;o__Planctomycetales;f__uncultured;g__uncultured;s__uncultured_bacterium	248.401	0.770351	0.192708	3.99751	0.000314463	0.0443393	TRUE	35
Neuter_status	Unneutered	Neutered	Sampled_from	Nasal Planum	d__Bacteria;p__Proteobacteria;c__Alphaproteobacteria;o__Sphingomonadales;f__Sphingomonadaceae;g__Altererythrobacter;Unassigned	307.137	1.40372	0.324604	4.32441	0.000120957	0.0403535	TRUE	35
Neuter_status	Unneutered	Neutered	Sampled_from	Nasal Planum	d__Bacteria;p__Proteobacteria;c__Gammaproteobacteria;o__Burkholderiales;f__Oxalobacteraceae;g__Massilia;Unassigned	861.242	2.11622	0.477974	4.42747	8.9176e-05	0.0403535	TRUE	35
Neuter_status	Unneutered	Neutered	Sampled_from	Nasal Planum	d__Eukaryota;p__Ascomycota;c__Dothideomycetes;o__Pleosporales;f__Pleosporaceae;g__Alternaria;Unassigned	414.001	1.54797	0.318779	4.85594	2.47708e-05	0.0174634	TRUE	35
Neuter_status	Unneutered	Neutered	Sampled_from	Nasal Planum	d__Eukaryota;p__Ascomycota;c__Eurotiomycetes;o__Chaetothyriales;f__Trichomeriaceae;Unassigned;Unassigned	165.6	1.90755	0.300706	6.34357	2.73058e-07	0.000385012	TRUE	35
Neuter_status	Unneutered	Neutered	Sampled_from	Nasal Planum	d__Eukaryota;p__Ascomycota;c__Sordariomycetes;o__Hypocreales;Unassigned;Unassigned;Unassigned	253.29	1.72172	0.429033	4.01301	0.000300661	0.0443393	TRUE	35

## Sheet: LinDA__genus
Variable	Group	Reference_group	genus	baseMean	log2FoldChange	lfcSE	stat	pvalue	padj	reject	df
Sample_type	SCC	NS	d__Bacteria;p__Actinobacteriota;c__Actinobacteria;o__Corynebacteriales;f__Corynebacteriaceae;g__Corynebacterium	10588.6	-3.51411	0.83502	-4.20841	9.21551e-05	0.0102227	TRUE	57
Sample_type	SCC	NS	d__Bacteria;p__Actinobacteriota;c__Actinobacteria;o__Frankiales;f__Frankiaceae;g__Jatrophihabitans	954.047	-2.71336	0.568242	-4.775	1.29588e-05	0.00374804	TRUE	57
Sample_type	SCC	NS	d__Bacteria;p__Actinobacteriota;c__Actinobacteria;o__Frankiales;f__Geodermatophilaceae;g__Geodermatophilus	1662.41	-2.3356	0.668875	-3.49183	0.000933848	0.0389709	TRUE	57
Sample_type	SCC	NS	d__Bacteria;p__Actinobacteriota;c__Actinobacteria;o__Frankiales;f__uncultured;g__uncultured	558.138	-1.17386	0.343842	-3.41397	0.00118511	0.0424844	TRUE	57
Sample_type	SCC	NS	d__Bacteria;p__Actinobacteriota;c__Actinobacteria;o__Kineosporiales;f__Kineosporiaceae;g__Quadrisphaera	725.954	-1.96816	0.500131	-3.93529	0.000228285	0.0174506	TRUE	57
Sample_type	SCC	NS	d__Bacteria;p__Actinobacteriota;c__Actinobacteria;o__Micrococcales;f__Microbacteriaceae;g__Curtobacterium	1994.9	-1.55205	0.411817	-3.76879	0.000391254	0.0221192	TRUE	57
Sample_type	SCC	NS	d__Bacteria;p__Actinobacteriota;c__Actinobacteria;o__Micrococcales;f__Microbacteriaceae;g__Leucobacter	1498.77	-2.82878	0.735382	-3.84669	0.00030451	0.0189597	TRUE	57
Sample_type	SCC	NS	d__Bacteria;p__Actinobacteriota;c__Actinobacteria;o__Micrococcales;f__Micrococcaceae;g__Kocuria	1462.66	-2.24184	0.436979	-5.13031	3.61964e-06	0.00214102	TRUE	57
Sample_type	SCC	NS	d__Bacteria;p__Actinobacteriota;c__Actinobacteria;o__Micrococcales;f__Micrococcaceae;g__Micrococcus	1747.43	-2.64963	0.764899	-3.46402	0.00101713	0.0389709	TRUE	57
Sample_type	SCC	NS	d__Bacteria;p__Actinobacteriota;c__Actinobacteria;o__Micromonosporales;f__Micromonosporaceae;g__Actinoplanes	544.619	-2.13849	0.603892	-3.54118	0.000801777	0.0364809	TRUE	57
Sample_type	SCC	NS	d__Bacteria;p__Actinobacteriota;c__Actinobacteria;o__Propionibacteriales;f__Nocardioidaceae;g__Nocardioides	5463.06	-3.7873	1.08199	-3.50031	0.000909786	0.0389709	TRUE	57
Sample_type	SCC	NS	d__Bacteria;p__Actinobacteriota;c__Actinobacteria;o__Propionibacteriales;f__Propionibacteriaceae;g__Friedmanniella	2158.62	-2.80335	0.594153	-4.71823	1.58413e-05	0.00374804	TRUE	57
Sample_type	SCC	NS	d__Bacteria;p__Actinobacteriota;c__Actinobacteria;o__Pseudonocardiales;f__Pseudonocardiaceae;g__Actinomycetospora	2581.11	-1.68272	0.41385	-4.06602	0.000148396	0.013504	TRUE	57
Sample_type	SCC	NS	d__Bacteria;p__Actinobacteriota;c__Actinobacteria;o__Pseudonocardiales;f__Pseudonocardiaceae;g__Pseudonocardia	1887.86	-2.35074	0.67971	-3.45845	0.00103464	0.0389709	TRUE	57
Sample_type	SCC	NS	d__Bacteria;p__Actinobacteriota;c__Actinobacteria;o__Streptomycetales;f__Streptomycetaceae;g__Streptomyces	2190.08	-2.66328	0.678528	-3.92509	0.000236018	0.0174506	TRUE	57
Sample_type	SCC	NS	d__Bacteria;p__Actinobacteriota;c__Rubrobacteria;o__Rubrobacterales;f__Rubrobacteriaceae;g__Rubrobacter	922.039	-2.66412	0.634433	-4.19922	9.50543e-05	0.0102227	TRUE	57
Sample_type	SCC	NS	d__Bacteria;p__Bacteroidota;c__Bacteroidia;o__Cytophagales;f__Hymenobacteraceae;g__Hymenobacter	823.496	-1.94879	0.535457	-3.63949	0.000589782	0.0279085	TRUE	57
Sample_type	SCC	NS	d__Bacteria;p__Bacteroidota;c__Bacteroidia;o__Flavobacteriales;f__Weeksellaceae;g__Bergeyella	2788.13	-2.59411	0.671935	-3.86066	0.000291042	0.0189597	TRUE	57
Sample_type	SCC	NS	d__Bacteria;p__Firmicutes;c__Bacilli;o__Bacillales;f__Bacillaceae;g__Bacillus	6051.23	-3.27422	0.869029	-3.76768	0.000392649	0.0221192	TRUE	57
Sample_type	SCC	NS	d__Bacteria;p__Firmicutes;c__Bacilli;o__Lactobacillales;f__Streptococcaceae;g__Streptococcus	16335.8	-3.56456	0.916214	-3.89053	0.000264154	0.018382	TRUE	57
Sample_type	SCC	NS	d__Bacteria;p__Firmicutes;c__Bacilli;o__Paenibacillales;f__Paenibacillaceae;g__Paenibacillus	1535.83	-3.04922	0.660387	-4.61733	2.25872e-05	0.00381724	TRUE	57
Sample_type	SCC	NS	d__Bacteria;p__Firmicutes;c__Clostridia;o__Lachnospirales;f__Lachnospiraceae;g__uncultured	1190.36	-3.0999	0.897912	-3.45235	0.00105416	0.0389709	TRUE	57
Sample_type	SCC	NS	d__Bacteria;p__Patescibacteria;c__Gracilibacteria;o__Gracilibacteria;f__Gracilibacteria;g__Gracilibacteria	473.4	-1.85297	0.450565	-4.11255	0.000127105	0.0125305	TRUE	57
Sample_type	SCC	NS	d__Bacteria;p__Planctomycetota;c__Planctomycetes;o__Isosphaerales;f__Isosphaeraceae;g__uncultured	674.973	-1.6477	0.450439	-3.65798	0.000556415	0.0279085	TRUE	57
Sample_type	SCC	NS	d__Bacteria;p__Proteobacteria;c__Alphaproteobacteria;o__Acetobacterales;f__Acetobacteraceae;Unassigned	1100.41	-2.29142	0.627586	-3.65117	0.000568481	0.0279085	TRUE	57
Sample_type	SCC	NS	d__Bacteria;p__Proteobacteria;c__Alphaproteobacteria;o__Rhizobiales;f__Rhizobiaceae;Unassigned	1089.25	-2.1385	0.574871	-3.71996	0.000457224	0.0245862	TRUE	57
Sample_type	SCC	NS	d__Bacteria;p__Proteobacteria;c__Alphaproteobacteria;o__Sphingomonadales;f__Sphingomonadaceae;g__Sphingomonas	6913.29	-4.18672	0.901444	-4.64447	2.05375e-05	0.00381724	TRUE	57
Sample_type	SCC	NS	d__Bacteria;p__Proteobacteria;c__Gammaproteobacteria;o__Burkholderiales;f__Neisseriaceae;g__Conchiformibius	21903.4	-4.28205	1.01089	-4.23593	8.39798e-05	0.0102227	TRUE	57
Sample_type	SCC	NS	d__Bacteria;p__Proteobacteria;c__Gammaproteobacteria;o__Pseudomonadales;f__Moraxellaceae;g__Moraxella	35384.7	-4.3094	0.909248	-4.73953	1.4693e-05	0.00374804	TRUE	57
Sample_type	SCC	NS	d__Bacteria;p__Proteobacteria;c__Gammaproteobacteria;o__Pseudomonadales;f__Moraxellaceae;g__Psychrobacter	5600.39	-3.45749	0.787538	-4.39025	4.96415e-05	0.00734074	TRUE	57
Sample_type	SCC	NS	d__Eukaryota;p__Ascomycota;c__Dothideomycetes;o__Capnodiales;f__Cladosporiaceae;g__Cladosporium	2350.23	-3.16301	0.90889	-3.48008	0.000968216	0.0389709	TRUE	57
Sample_type	SCC	NS	d__Eukaryota;p__Ascomycota;c__Dothideomycetes;o__Pleosporales;Unassigned;Unassigned	2483.71	-3.96164	0.73645	-5.37937	1.45604e-06	0.0017225	TRUE	57
Sample_type	SCC	NS	d__Eukaryota;p__Ascomycota;c__Eurotiomycetes;o__Eurotiales;f__Aspergillaceae;g__Aspergillus	687.357	-2.4743	0.61642	-4.01399	0.00017628	0.0148957	TRUE	57
Sample_type	SCC_PL	NS	d__Bacteria;p__Actinobacteriota;c__Actinobacteria;o__Frankiales;f__Frankiaceae;g__Jatrophihabitans	954.047	-2.71889	0.461042	-5.89727	2.11781e-07	0.000110426	TRUE	57
Sample_type	SCC_PL	NS	d__Bacteria;p__Actinobacteriota;c__Actinobacteria;o__Frankiales;f__uncultured;g__uncultured	558.138	-1.0843	0.278975	-3.88674	0.000267431	0.0151401	TRUE	57
Sample_type	SCC_PL	NS	d__Bacteria;p__Actinobacteriota;c__Actinobacteria;o__Frankiales;Unassigned;Unassigned	638.601	-1.59201	0.406065	-3.92058	0.000239522	0.0151401	TRUE	57
Sample_type	SCC_PL	NS	d__Bacteria;p__Actinobacteriota;c__Actinobacteria;o__Kineosporiales;f__Kineosporiaceae;g__Quadrisphaera	725.954	-1.73018	0.40578	-4.26383	7.64098e-05	0.00753273	TRUE	57
Sample_type	SCC_PL	NS	d__Bacteria;p__Actinobacteriota;c__Actinobacteria;o__Micrococcales;f__Intrasporangiaceae;Unassigned	1842.23	-1.53025	0.401589	-3.81049	0.000342236	0.018403	TRUE	57
Sample_type	SCC_PL	NS	d__Bacteria;p__Actinobacteriota;c__Actinobacteria;o__Micrococcales;f__Microbacteriaceae;g__Curtobacterium	1994.9	-1.35853	0.334127	-4.06592	0.000148445	0.0109756	TRUE	57
Sample_type	SCC_PL	NS	d__Bacteria;p__Actinobacteriota;c__Actinobacteria;o__Micrococcales;f__Microbacteriaceae;g__Leucobacter	1498.77	-2.34181	0.596651	-3.92493	0.000236147	0.0151401	TRUE	57
Sample_type	SCC_PL	NS	d__Bacteria;p__Actinobacteriota;c__Actinobacteria;o__Micrococcales;f__Micrococcaceae;g__Kocuria	1462.66	-2.25065	0.354542	-6.34806	3.84705e-08	4.55106e-05	TRUE	57
Sample_type	SCC_PL	NS	d__Bacteria;p__Actinobacteriota;c__Actinobacteria;o__Micromonosporales;f__Micromonosporaceae;g__Actinoplanes	544.619	-1.67711	0.489967	-3.42291	0.0011533	0.0470467	TRUE	57
Sample_type	SCC_PL	NS	d__Bacteria;p__Actinobacteriota;c__Actinobacteria;o__Micromonosporales;f__Micromonosporaceae;Unassigned	1257.59	-1.01865	0.262186	-3.88521	0.00026876	0.0151401	TRUE	57
Sample_type	SCC_PL	NS	d__Bacteria;p__Actinobacteriota;c__Actinobacteria;o__Propionibacteriales;f__Propionibacteriaceae;g__Friedmanniella	2158.62	-2.22966	0.482065	-4.62523	2.19703e-05	0.00259909	TRUE	57
Sample_type	SCC_PL	NS	d__Bacteria;p__Actinobacteriota;c__Actinobacteria;o__Pseudonocardiales;f__Pseudonocardiaceae;g__Actinomycetospora	2581.11	-1.25717	0.335776	-3.74407	0.000423418	0.0200361	TRUE	57
Sample_type	SCC_PL	NS	d__Bacteria;p__Actinobacteriota;c__Actinobacteria;o__Streptomycetales;f__Streptomycetaceae;g__Streptomyces	2190.08	-2.06319	0.550522	-3.7477	0.000418553	0.0200361	TRUE	57
Sample_type	SCC_PL	NS	d__Bacteria;p__Actinobacteriota;c__Rubrobacteria;o__Rubrobacterales;f__Rubrobacteriaceae;g__Rubrobacter	922.039	-2.15806	0.514746	-4.19248	9.72364e-05	0.00821648	TRUE	57
Sample_type	SCC_PL	NS	d__Bacteria;p__Bacteroidota;c__Bacteroidia;o__Cytophagales;f__Hymenobacteraceae;g__Hymenobacter	823.496	-1.86048	0.434442	-4.28246	7.17291e-05	0.00753273	TRUE	57
Sample_type	SCC_PL	NS	d__Bacteria;p__Bacteroidota;c__Bacteroidia;o__Flavobacteriales;f__Weeksellaceae;g__Bergeyella	2788.13	-2.73485	0.545173	-5.01649	5.46413e-06	0.000728331	TRUE	57
Sample_type	SCC_PL	NS	d__Bacteria;p__Chloroflexi;c__TK10;o__TK10;f__TK10;g__TK10	456.85	-1.12332	0.315773	-3.55736	0.000762489	0.0334083	TRUE	57
Sample_type	SCC_PL	NS	d__Bacteria;p__Firmicutes;c__Bacilli;o__Lactobacillales;f__Carnobacteriaceae;g__Granulicatella	1533.59	-1.6409	0.432347	-3.79534	0.000359324	0.0184817	TRUE	57
Sample_type	SCC_PL	NS	d__Bacteria;p__Fusobacteriota;c__Fusobacteriia;o__Fusobacteriales;f__Leptotrichiaceae;g__Leptotrichia	305.089	-1.31129	0.384483	-3.41053	0.00119757	0.0472242	TRUE	57
Sample_type	SCC_PL	NS	d__Bacteria;p__Gemmatimonadota;c__Gemmatimonadetes;o__Gemmatimonadales;f__Gemmatimonadaceae;g__Roseisolibacter	476.905	-1.70661	0.436192	-3.91252	0.000245904	0.0151401	TRUE	57
Sample_type	SCC_PL	NS	d__Bacteria;p__Patescibacteria;c__Gracilibacteria;o__Gracilibacteria;f__Gracilibacteria;g__Gracilibacteria	473.4	-1.94512	0.365565	-5.32086	1.80541e-06	0.000305113	TRUE	57
Sample_type	SCC_PL	NS	d__Bacteria;p__Planctomycetota;c__Planctomycetes;o__Isosphaerales;f__Isosphaeraceae;g__Tundrisphaera	278.967	-1.14215	0.322422	-3.54242	0.000798707	0.0337454	TRUE	57
Sample_type	SCC_PL	NS	d__Bacteria;p__Planctomycetota;c__Planctomycetes;o__Isosphaerales;f__Isosphaeraceae;g__uncultured	674.973	-1.83193	0.365463	-5.01261	5.54098e-06	0.000728331	TRUE	57
Sample_type	SCC_PL	NS	d__Bacteria;p__Proteobacteria;c__Alphaproteobacteria;o__Acetobacterales;f__Acetobacteraceae;g__Craurococcus-Caldovatus	554.202	-2.01247	0.475073	-4.23613	8.3923e-05	0.00763699	TRUE	57
Sample_type	SCC_PL	NS	d__Bacteria;p__Proteobacteria;c__Alphaproteobacteria;o__Acetobacterales;f__Acetobacteraceae;Unassigned	1100.41	-2.09027	0.509191	-4.10508	0.00013031	0.0102771	TRUE	57
Sample_type	SCC_PL	NS	d__Bacteria;p__Proteobacteria;c__Gammaproteobacteria;o__Burkholderiales;f__Neisseriaceae;g__Conchiformibius	21903.4	-4.77581	0.820182	-5.82287	2.80032e-07	0.000110426	TRUE	57
Sample_type	SCC_PL	NS	d__Bacteria;p__Proteobacteria;c__Gammaproteobacteria;o__Pasteurellales;f__Pasteurellaceae;Unassigned	8733.07	-2.99616	0.808427	-3.70615	0.000477738	0.0217371	TRUE	57
Sample_type	SCC_PL	NS	d__Bacteria;p__Proteobacteria;c__Gammaproteobacteria;o__Pseudomonadales;f__Moraxellaceae;g__Moraxella	35384.7	-4.13888	0.737716	-5.61039	6.19294e-07	0.000146525	TRUE	57
Sample_type	SCC_PL	NS	d__Bacteria;p__Proteobacteria;c__Gammaproteobacteria;o__Pseudomonadales;f__Moraxellaceae;g__Psychrobacter	5600.39	-3.46896	0.638968	-5.42901	1.21267e-06	0.000239097	TRUE	57
Sample_type	SCC_PL	NS	d__Eukaryota;p__Ascomycota;c__Dothideomycetes;o__Pleosporales;Unassigned;Unassigned	2483.71	-3.38682	0.597518	-5.66816	4.99415e-07	0.000146525	TRUE	57
Sample_type_separate_SCC_PL	SCC	NS	d__Bacteria;p__Actinobacteriota;c__Actinobacteria;o__Corynebacteriales;f__Corynebacteriaceae;g__Corynebacterium	10588.6	-3.51411	0.836462	-4.20115	9.62443e-05	0.0113857	TRUE	56
Sample_type_separate_SCC_PL	SCC	NS	d__Bacteria;p__Actinobacteriota;c__Actinobacteria;o__Frankiales;f__Frankiaceae;g__Jatrophihabitans	954.047	-2.71336	0.572097	-4.74282	1.493e-05	0.0033834	TRUE	56
Sample_type_separate_SCC_PL	SCC	NS	d__Bacteria;p__Actinobacteriota;c__Actinobacteria;o__Frankiales;f__Geodermatophilaceae;g__Geodermatophilus	1662.41	-2.3356	0.656718	-3.55647	0.000773155	0.0326658	TRUE	56
Sample_type_separate_SCC_PL	SCC	NS	d__Bacteria;p__Actinobacteriota;c__Actinobacteria;o__Frankiales;f__uncultured;g__uncultured	558.138	-1.17386	0.346888	-3.38399	0.00131033	0.0469733	TRUE	56
Sample_type_separate_SCC_PL	SCC	NS	d__Bacteria;p__Actinobacteriota;c__Actinobacteria;o__Kineosporiales;f__Kineosporiaceae;g__Quadrisphaera	725.954	-1.96816	0.498486	-3.94827	0.000222226	0.0164308	TRUE	56
Sample_type_separate_SCC_PL	SCC	NS	d__Bacteria;p__Actinobacteriota;c__Actinobacteria;o__Micrococcales;f__Microbacteriaceae;g__Curtobacterium	1994.9	-1.55205	0.414508	-3.74432	0.000428674	0.0246708	TRUE	56
Sample_type_separate_SCC_PL	SCC	NS	d__Bacteria;p__Actinobacteriota;c__Actinobacteria;o__Micrococcales;f__Microbacteriaceae;g__Leucobacter	1498.77	-2.82878	0.741903	-3.81288	0.000344373	0.0214417	TRUE	56
Sample_type_separate_SCC_PL	SCC	NS	d__Bacteria;p__Actinobacteriota;c__Actinobacteria;o__Micrococcales;f__Micrococcaceae;g__Kocuria	1462.66	-2.24184	0.440327	-5.0913	4.31508e-06	0.00255237	TRUE	56
Sample_type_separate_SCC_PL	SCC	NS	d__Bacteria;p__Actinobacteriota;c__Actinobacteria;o__Micrococcales;f__Micrococcaceae;g__Micrococcus	1747.43	-2.64963	0.749501	-3.53519	0.000825752	0.033685	TRUE	56
Sample_type_separate_SCC_PL	SCC	NS	d__Bacteria;p__Actinobacteriota;c__Actinobacteria;o__Micromonosporales;f__Micromonosporaceae;g__Actinoplanes	544.619	-2.13849	0.608102	-3.51666	0.000874314	0.0344771	TRUE	56
Sample_type_separate_SCC_PL	SCC	NS	d__Bacteria;p__Actinobacteriota;c__Actinobacteria;o__Propionibacteriales;f__Nocardioidaceae;g__Nocardioides	5463.06	-3.7873	1.06463	-3.5574	0.000770925	0.0326658	TRUE	56
Sample_type_separate_SCC_PL	SCC	NS	d__Bacteria;p__Actinobacteriota;c__Actinobacteria;o__Propionibacteriales;f__Propionibacteriaceae;g__Friedmanniella	2158.62	-2.80335	0.597411	-4.6925	1.78164e-05	0.0033834	TRUE	56
Sample_type_separate_SCC_PL	SCC	NS	d__Bacteria;p__Actinobacteriota;c__Actinobacteria;o__Pseudonocardiales;f__Pseudonocardiaceae;g__Actinomycetospora	2581.11	-1.68272	0.417515	-4.03032	0.000169822	0.0145035	TRUE	56
Sample_type_separate_SCC_PL	SCC	NS	d__Bacteria;p__Actinobacteriota;c__Actinobacteria;o__Pseudonocardiales;f__Pseudonocardiaceae;g__Pseudonocardia	1887.86	-2.35074	0.65703	-3.57783	0.000723562	0.0326658	TRUE	56
Sample_type_separate_SCC_PL	SCC	NS	d__Bacteria;p__Actinobacteriota;c__Actinobacteria;o__Streptomycetales;f__Streptomycetaceae;g__Streptomyces	2190.08	-2.66328	0.683877	-3.89439	0.000264776	0.0184253	TRUE	56
Sample_type_separate_SCC_PL	SCC	NS	d__Bacteria;p__Actinobacteriota;c__Rubrobacteria;o__Rubrobacterales;f__Rubrobacteriaceae;g__Rubrobacter	922.039	-2.66412	0.639402	-4.16659	0.000108054	0.0116207	TRUE	56
Sample_type_separate_SCC_PL	SCC	NS	d__Bacteria;p__Bacteroidota;c__Bacteroidia;o__Cytophagales;f__Hymenobacteraceae;g__Hymenobacter	823.496	-1.94879	0.537723	-3.62415	0.000626257	0.0296345	TRUE	56
Sample_type_separate_SCC_PL	SCC	NS	d__Bacteria;p__Bacteroidota;c__Bacteroidia;o__Flavobacteriales;f__Weeksellaceae;g__Bergeyella	2788.13	-2.59411	0.672062	-3.85993	0.000295986	0.0194529	TRUE	56
Sample_type_separate_SCC_PL	SCC	NS	d__Bacteria;p__Firmicutes;c__Bacilli;o__Bacillales;f__Bacillaceae;g__Bacillus	6051.23	-3.27422	0.876025	-3.73759	0.000437943	0.0246708	TRUE	56
Sample_type_separate_SCC_PL	SCC	NS	d__Bacteria;p__Firmicutes;c__Bacilli;o__Lactobacillales;f__Streptococcaceae;g__Streptococcus	16335.8	-3.56456	0.889119	-4.00909	0.000182106	0.0145035	TRUE	56
Sample_type_separate_SCC_PL	SCC	NS	d__Bacteria;p__Firmicutes;c__Bacilli;o__Paenibacillales;f__Paenibacillaceae;g__Paenibacillus	1535.83	-3.04922	0.652139	-4.67573	1.88945e-05	0.0033834	TRUE	56
Sample_type_separate_SCC_PL	SCC	NS	d__Bacteria;p__Firmicutes;c__Clostridia;o__Lachnospirales;f__Lachnospiraceae;g__uncultured	1190.36	-3.0999	0.895659	-3.46103	0.00103701	0.0383368	TRUE	56
Sample_type_separate_SCC_PL	SCC	NS	d__Bacteria;p__Patescibacteria;c__Gracilibacteria;o__Gracilibacteria;f__Gracilibacteria;g__Gracilibacteria	473.4	-1.85297	0.45405	-4.08098	0.000143661	0.0141626	TRUE	56
Sample_type_separate_SCC_PL	SCC	NS	d__Bacteria;p__Planctomycetota;c__Planctomycetes;o__Isosphaerales;f__Isosphaeraceae;g__uncultured	674.973	-1.6477	0.454289	-3.62698	0.000620745	0.0296345	TRUE	56
Sample_type_separate_SCC_PL	SCC	NS	d__Bacteria;p__Proteobacteria;c__Alphaproteobacteria;o__Acetobacterales;f__Acetobacteraceae;Unassigned	1100.41	-2.29142	0.631793	-3.62686	0.000620967	0.0296345	TRUE	56
Sample_type_separate_SCC_PL	SCC	NS	d__Bacteria;p__Proteobacteria;c__Alphaproteobacteria;o__Rhizobiales;f__Rhizobiaceae;Unassigned	1089.25	-2.1385	0.579788	-3.68842	0.00051173	0.0275171	TRUE	56
Sample_type_separate_SCC_PL	SCC	NS	d__Bacteria;p__Proteobacteria;c__Alphaproteobacteria;o__Sphingomonadales;f__Sphingomonadaceae;g__Sphingomonas	6913.29	-4.18672	0.898595	-4.65919	2.00201e-05	0.0033834	TRUE	56
Sample_type_separate_SCC_PL	SCC	NS	d__Bacteria;p__Proteobacteria;c__Gammaproteobacteria;o__Burkholderiales;f__Neisseriaceae;g__Conchiformibius	21903.4	-4.28205	1.01356	-4.22475	8.89128e-05	0.0113857	TRUE	56
Sample_type_separate_SCC_PL	SCC	NS	d__Bacteria;p__Proteobacteria;c__Gammaproteobacteria;o__Pseudomonadales;f__Moraxellaceae;g__Moraxella	35384.7	-4.3094	0.913902	-4.71539	1.64414e-05	0.0033834	TRUE	56
Sample_type_separate_SCC_PL	SCC	NS	d__Bacteria;p__Proteobacteria;c__Gammaproteobacteria;o__Pseudomonadales;f__Moraxellaceae;g__Psychrobacter	5600.39	-3.45749	0.794083	-4.35406	5.73993e-05	0.00848792	TRUE	56
Sample_type_separate_SCC_PL	SCC	NS	d__Eukaryota;p__Ascomycota;c__Dothideomycetes;o__Capnodiales;f__Cladosporiaceae;g__Cladosporium	2350.23	-3.16301	0.910582	-3.47361	0.000997865	0.0380798	TRUE	56
Sample_type_separate_SCC_PL	SCC	NS	d__Eukaryota;p__Ascomycota;c__Dothideomycetes;o__Pleosporales;Unassigned;Unassigned	2483.71	-3.96164	0.740431	-5.35046	1.68507e-06	0.00199344	TRUE	56
Sample_type_separate_SCC_PL	SCC	NS	d__Eukaryota;p__Ascomycota;c__Eurotiomycetes;o__Eurotiales;f__Aspergillaceae;g__Aspergillus	687.357	-2.4743	0.617633	-4.00611	0.000183899	0.0145035	TRUE	56
Sample_type_separate_SCC_PL	SCC_adjacent	NS	d__Bacteria;p__Actinobacteriota;c__Actinobacteria;o__Frankiales;f__Frankiaceae;g__Jatrophihabitans	954.047	-2.94845	0.55745	-5.28917	2.1072e-06	0.00100009	TRUE	56
Sample_type_separate_SCC_PL	SCC_adjacent	NS	d__Bacteria;p__Actinobacteriota;c__Actinobacteria;o__Frankiales;f__Geodermatophilaceae;g__Geodermatophilus	1662.41	-2.51883	0.639905	-3.93625	0.000231104	0.0210305	TRUE	56
Sample_type_separate_SCC_PL	SCC_adjacent	NS	d__Bacteria;p__Actinobacteriota;c__Actinobacteria;o__Micrococcales;f__Intrasporangiaceae;Unassigned	1842.23	-1.89777	0.481613	-3.94046	0.000227958	0.0210305	TRUE	56
Sample_type_separate_SCC_PL	SCC_adjacent	NS	d__Bacteria;p__Actinobacteriota;c__Actinobacteria;o__Micrococcales;f__Microbacteriaceae;g__Curtobacterium	1994.9	-1.5532	0.403896	-3.84555	0.00031004	0.0261984	TRUE	56
Sample_type_separate_SCC_PL	SCC_adjacent	NS	d__Bacteria;p__Actinobacteriota;c__Actinobacteria;o__Micrococcales;f__Micrococcaceae;g__Kocuria	1462.66	-2.24298	0.429053	-5.22775	2.63446e-06	0.00100009	TRUE	56
Sample_type_separate_SCC_PL	SCC_adjacent	NS	d__Bacteria;p__Actinobacteriota;c__Actinobacteria;o__Micromonosporales;f__Micromonosporaceae;Unassigned	1257.59	-1.17706	0.317112	-3.71181	0.000475259	0.0290346	TRUE	56
Sample_type_separate_SCC_PL	SCC_adjacent	NS	d__Bacteria;p__Actinobacteriota;c__Actinobacteria;o__Propionibacteriales;f__Propionibacteriaceae;g__Friedmanniella	2158.62	-2.5085	0.582116	-4.30927	6.68351e-05	0.00878511	TRUE	56
Sample_type_separate_SCC_PL	SCC_adjacent	NS	d__Bacteria;p__Actinobacteriota;c__Actinobacteria;o__Pseudonocardiales;f__Pseudonocardiaceae;g__Pseudonocardia	1887.86	-2.3698	0.640209	-3.7016	0.000490864	0.0290346	TRUE	56
Sample_type_separate_SCC_PL	SCC_adjacent	NS	d__Bacteria;p__Actinobacteriota;c__Rubrobacteria;o__Rubrobacterales;f__Rubrobacteriaceae;g__Rubrobacter	922.039	-2.3565	0.623031	-3.78232	0.000379774	0.0280795	TRUE	56
Sample_type_separate_SCC_PL	SCC_adjacent	NS	d__Bacteria;p__Actinobacteriota;c__Thermoleophilia;o__Solirubrobacterales;f__Solirubrobacteraceae;g__Solirubrobacter	2102.78	-3.34296	0.926947	-3.60643	0.000661917	0.037288	TRUE	56
Sample_type_separate_SCC_PL	SCC_adjacent	NS	d__Bacteria;p__Bacteroidota;c__Bacteroidia;o__Flavobacteriales;f__Weeksellaceae;g__Bergeyella	2788.13	-3.17369	0.654855	-4.84639	1.03556e-05	0.00204177	TRUE	56
Sample_type_separate_SCC_PL	SCC_adjacent	NS	d__Bacteria;p__Firmicutes;c__Bacilli;o__Lactobacillales;f__Streptococcaceae;g__Streptococcus	16335.8	-3.50076	0.866355	-4.0408	0.000164062	0.0176442	TRUE	56
Sample_type_separate_SCC_PL	SCC_adjacent	NS	d__Bacteria;p__Firmicutes;c__Bacilli;o__Paenibacillales;f__Paenibacillaceae;g__Paenibacillus	1535.83	-2.35806	0.635442	-3.7109	0.000476637	0.0290346	TRUE	56
Sample_type_separate_SCC_PL	SCC_adjacent	NS	d__Bacteria;p__Patescibacteria;c__Gracilibacteria;o__Gracilibacteria;f__Gracilibacteria;g__Gracilibacteria	473.4	-1.93745	0.442425	-4.37916	5.26926e-05	0.00779191	TRUE	56
Sample_type_separate_SCC_PL	SCC_adjacent	NS	d__Bacteria;p__Planctomycetota;c__Planctomycetes;o__Isosphaerales;f__Isosphaeraceae;g__uncultured	674.973	-1.86426	0.442658	-4.2115	9.29592e-05	0.0109971	TRUE	56
Sample_type_separate_SCC_PL	SCC_adjacent	NS	d__Bacteria;p__Proteobacteria;c__Alphaproteobacteria;o__Acetobacterales;f__Acetobacteraceae;g__Craurococcus-Caldovatus	554.202	-2.1648	0.575352	-3.76257	0.000404483	0.0281473	TRUE	56
Sample_type_separate_SCC_PL	SCC_adjacent	NS	d__Bacteria;p__Proteobacteria;c__Alphaproteobacteria;o__Acetobacterales;f__Acetobacteraceae;Unassigned	1100.41	-2.33863	0.615617	-3.79884	0.000360227	0.0280795	TRUE	56
Sample_type_separate_SCC_PL	SCC_adjacent	NS	d__Bacteria;p__Proteobacteria;c__Gammaproteobacteria;o__Burkholderiales;f__Neisseriaceae;g__Conchiformibius	21903.4	-5.31334	0.987614	-5.37998	1.51267e-06	0.00100009	TRUE	56
Sample_type_separate_SCC_PL	SCC_adjacent	NS	d__Bacteria;p__Proteobacteria;c__Gammaproteobacteria;o__Pseudomonadales;f__Moraxellaceae;g__Moraxella	35384.7	-4.53893	0.890504	-5.09703	4.22692e-06	0.00100009	TRUE	56
Sample_type_separate_SCC_PL	SCC_adjacent	NS	d__Bacteria;p__Proteobacteria;c__Gammaproteobacteria;o__Pseudomonadales;f__Moraxellaceae;g__Psychrobacter	5600.39	-3.65771	0.773753	-4.72723	1.57712e-05	0.00266533	TRUE	56
Sample_type_separate_SCC_PL	SCC_adjacent	NS	d__Eukaryota;p__Ascomycota;c__Dothideomycetes;o__Pleosporales;Unassigned;Unassigned	2483.71	-3.71606	0.721474	-5.15065	3.48321e-06	0.00100009	TRUE	56
Sample_type_separate_SCC_PL	SCC_2_to_3cm_away	NS	d__Bacteria;p__Actinobacteriota;c__Actinobacteria;o__Frankiales;f__Frankiaceae;g__Jatrophihabitans	954.047	-2.4519	0.572097	-4.28581	7.23625e-05	0.0247644	TRUE	56
Sample_type_separate_SCC_PL	SCC_2_to_3cm_away	NS	d__Bacteria;p__Actinobacteriota;c__Actinobacteria;o__Kineosporiales;f__Kineosporiaceae;g__Quadrisphaera	725.954	-1.96699	0.498486	-3.94592	0.000223934	0.0292832	TRUE	56
Sample_type_separate_SCC_PL	SCC_2_to_3cm_away	NS	d__Bacteria;p__Actinobacteriota;c__Actinobacteria;o__Micrococcales;f__Micrococcaceae;g__Kocuria	1462.66	-2.24067	0.440327	-5.08865	4.35658e-06	0.00515384	TRUE	56
Sample_type_separate_SCC_PL	SCC_2_to_3cm_away	NS	d__Bacteria;p__Patescibacteria;c__Gracilibacteria;o__Gracilibacteria;f__Gracilibacteria;g__Gracilibacteria	473.4	-1.93513	0.45405	-4.26194	7.84428e-05	0.0247644	TRUE	56
Sample_type_separate_SCC_PL	SCC_2_to_3cm_away	NS	d__Bacteria;p__Planctomycetota;c__Planctomycetes;o__Isosphaerales;f__Isosphaeraceae;g__uncultured	674.973	-1.77861	0.454289	-3.91514	0.000247533	0.0292832	TRUE	56
Sample_type_separate_SCC_PL	SCC_2_to_3cm_away	NS	d__Bacteria;p__Proteobacteria;c__Gammaproteobacteria;o__Burkholderiales;f__Comamonadaceae;g__Aquabacterium	362.777	1.33675	0.323152	4.13658	0.000119433	0.0247644	TRUE	56
Sample_type_separate_SCC_PL	SCC_2_to_3cm_away	NS	d__Bacteria;p__Proteobacteria;c__Gammaproteobacteria;o__Burkholderiales;f__Neisseriaceae;g__Conchiformibius	21903.4	-4.1752	1.01356	-4.11932	0.000126496	0.0247644	TRUE	56
Sample_type_separate_SCC_PL	SCC_2_to_3cm_away	NS	d__Bacteria;p__Proteobacteria;c__Gammaproteobacteria;o__Pseudomonadales;f__Moraxellaceae;g__Moraxella	35384.7	-3.68719	0.913902	-4.03456	0.000167468	0.0247644	TRUE	56
Sample_type_separate_SCC_PL	SCC_2_to_3cm_away	NS	d__Bacteria;p__Proteobacteria;c__Gammaproteobacteria;o__Pseudomonadales;f__Moraxellaceae;g__Psychrobacter	5600.39	-3.24619	0.794083	-4.08797	0.000140373	0.0247644	TRUE	56
Sample_type_separate_SCC_PL	SCC_2_to_3cm_away	NS	d__Eukaryota;p__Ascomycota;c__Dothideomycetes;o__Pleosporales;Unassigned;Unassigned	2483.71	-3.01186	0.740431	-4.06771	0.000150113	0.0247644	TRUE	56
Neuter_status	Neutered	Unneutered	d__Bacteria;p__Acidobacteriota;c__Blastocatellia;o__11-24;f__11-24;g__11-24	235.558	-0.908136	0.230064	-3.94733	0.00021618	0.0468926	TRUE	58
Neuter_status	Neutered	Unneutered	d__Bacteria;p__Actinobacteriota;c__Actinobacteria;o__Micrococcales;f__Dermacoccaceae;g__Dermacoccus	745.215	-0.698499	0.182381	-3.8299	0.00031711	0.0468926	TRUE	58
Neuter_status	Neutered	Unneutered	d__Bacteria;p__Actinobacteriota;c__Actinobacteria;o__Propionibacteriales;f__Nocardioidaceae;Unassigned	270.494	-1.04765	0.271874	-3.85343	0.000293801	0.0468926	TRUE	58
Neuter_status	Neutered	Unneutered	d__Bacteria;p__Chloroflexi;c__Anaerolineae;o__Anaerolineales;f__Anaerolineaceae;g__uncultured	449.978	-1.59673	0.411481	-3.88045	0.000269077	0.0468926	TRUE	58
Neuter_status	Neutered	Unneutered	d__Bacteria;p__Planctomycetota;c__Planctomycetes;o__Planctomycetales;f__uncultured;g__uncultured	501.801	-0.631977	0.162906	-3.87939	0.000270007	0.0468926	TRUE	58
Neuter_status	Neutered	Unneutered	d__Eukaryota;p__Ascomycota;c__Dothideomycetes;o__Pleosporales;f__Pleosporaceae;g__Alternaria	1355.12	-1.09047	0.221688	-4.91894	7.52868e-06	0.00445322	TRUE	58
Neuter_status	Neutered	Unneutered	d__Eukaryota;p__Ascomycota;c__Eurotiomycetes;o__Chaetothyriales;f__Trichomeriaceae;Unassigned	543.056	-1.47989	0.252357	-5.86427	2.27932e-07	0.000269643	TRUE	58
Neuter_status	Neutered	Unneutered	d__Eukaryota;p__Ascomycota;c__Sordariomycetes;o__Hypocreales;Unassigned;Unassigned	849.006	-1.20764	0.306611	-3.93868	0.000222409	0.0468926	TRUE	58

## Sheet: LinDA__genus__stratified
Variable	Group	Reference_group	Strata_variable	Strata_group	genus	baseMean	log2FoldChange	lfcSE	stat	pvalue	padj	reject	df
Sample_type	SCC	NS	Sampled_from	Nasal Planum	d__Bacteria;p__Actinobacteriota;c__Actinobacteria;o__Corynebacteriales;f__Corynebacteriaceae;g__Corynebacterium	9572.75	-5.56591	1.14657	-4.85439	2.65079e-05	0.0137709	TRUE	34
Sample_type	SCC	NS	Sampled_from	Nasal Planum	d__Bacteria;p__Firmicutes;c__Bacilli;o__Lactobacillales;f__Streptococcaceae;g__Streptococcus	14768.6	-4.97282	1.13012	-4.40025	0.000101426	0.0351271	TRUE	34
Sample_type	SCC	NS	Sampled_from	Nasal Planum	d__Bacteria;p__Proteobacteria;c__Alphaproteobacteria;o__Sphingomonadales;f__Sphingomonadaceae;g__Sphingomonas	6250.04	-5.7858	1.1582	-4.99552	1.74088e-05	0.0137709	TRUE	34
Sample_type	SCC_PL	NS	Sampled_from	Nasal Planum	d__Bacteria;p__Proteobacteria;c__Gammaproteobacteria;o__Burkholderiales;f__Neisseriaceae;g__Conchiformibius	20407.8	-5.00621	0.798463	-6.26982	3.8525e-07	0.000400275	TRUE	34
Sample_type	SCC_PL	NS	Sampled_from	Nasal Planum	d__Bacteria;p__Proteobacteria;c__Gammaproteobacteria;o__Pseudomonadales;f__Moraxellaceae;g__Moraxella	31989.9	-5.14556	1.07258	-4.79736	3.14056e-05	0.0163152	TRUE	34
Sample_type_separate_SCC_PL	SCC	NS	Sampled_from	Nasal Planum	d__Bacteria;p__Actinobacteriota;c__Actinobacteria;o__Corynebacteriales;f__Corynebacteriaceae;g__Corynebacterium	9572.75	-5.56591	1.14704	-4.85243	2.8476e-05	0.0147933	TRUE	33
Sample_type_separate_SCC_PL	SCC	NS	Sampled_from	Nasal Planum	d__Bacteria;p__Firmicutes;c__Bacilli;o__Lactobacillales;f__Streptococcaceae;g__Streptococcus	14768.6	-4.97282	1.11	-4.48001	8.46091e-05	0.029303	TRUE	33
Sample_type_separate_SCC_PL	SCC	NS	Sampled_from	Nasal Planum	d__Bacteria;p__Proteobacteria;c__Alphaproteobacteria;o__Sphingomonadales;f__Sphingomonadaceae;g__Sphingomonas	6250.04	-5.7858	1.17558	-4.92166	2.32321e-05	0.0147933	TRUE	33
Sample_type_separate_SCC_PL	SCC_adjacent	NS	Sampled_from	Nasal Planum	d__Bacteria;p__Proteobacteria;c__Gammaproteobacteria;o__Burkholderiales;f__Neisseriaceae;g__Conchiformibius	20407.8	-5.1026	1.05578	-4.83303	3.0146e-05	0.0313217	TRUE	33
Sample_type_separate_SCC_PL	SCC_2_to_3cm_away	NS	Sampled_from	Nasal Planum	d__Bacteria;p__Proteobacteria;c__Alphaproteobacteria;o__Caulobacterales;f__Caulobacteraceae;g__Phenylobacterium	304.493	2.27784	0.503572	4.52336	7.45832e-05	0.038746	TRUE	33
Sample_type_separate_SCC_PL	SCC_2_to_3cm_away	NS	Sampled_from	Nasal Planum	d__Bacteria;p__Proteobacteria;c__Gammaproteobacteria;o__Burkholderiales;f__Neisseriaceae;g__Conchiformibius	20407.8	-4.91286	1.05578	-4.65332	5.10462e-05	0.038746	TRUE	33
Neuter_status	Unneutered	Neutered	Sampled_from	Nasal Planum	d__Bacteria;p__Actinobacteriota;c__Actinobacteria;o__Micrococcales;f__Microbacteriaceae;g__Agrococcus	378.139	1.82878	0.434841	4.20564	0.000171519	0.0368627	TRUE	35
Neuter_status	Unneutered	Neutered	Sampled_from	Nasal Planum	d__Bacteria;p__Actinobacteriota;c__Actinobacteria;o__Propionibacteriales;f__Nocardioidaceae;Unassigned	128.692	1.54626	0.368672	4.19414	0.000177395	0.0368627	TRUE	35
Neuter_status	Unneutered	Neutered	Sampled_from	Nasal Planum	d__Bacteria;p__Proteobacteria;c__Alphaproteobacteria;o__Sphingomonadales;f__Sphingomonadaceae;g__Altererythrobacter	477.365	1.40604	0.318883	4.40927	9.41184e-05	0.0325963	TRUE	35
Neuter_status	Unneutered	Neutered	Sampled_from	Nasal Planum	d__Eukaryota;p__Ascomycota;c__Dothideomycetes;o__Pleosporales;f__Pleosporaceae;g__Alternaria	643.459	1.55029	0.314396	4.93102	1.97559e-05	0.0102632	TRUE	35
Neuter_status	Unneutered	Neutered	Sampled_from	Nasal Planum	d__Eukaryota;p__Ascomycota;c__Eurotiomycetes;o__Chaetothyriales;f__Trichomeriaceae;Unassigned	257.384	1.90987	0.298156	6.4056	2.26464e-07	0.000235296	TRUE	35
Neuter_status	Unneutered	Neutered	Sampled_from	Nasal Planum	d__Eukaryota;p__Ascomycota;c__Sordariomycetes;o__Hypocreales;Unassigned;Unassigned	393.675	1.72404	0.420138	4.1035	0.000231174	0.0400316	TRUE	35

## Sheet: LinDA__phylum
Variable	Group	Reference_group	phylum	baseMean	log2FoldChange	lfcSE	stat	pvalue	padj	reject	df
Sample_type	SCC	NS	d__Archaea;p__Crenarchaeota	720.003	-1.70045	0.491477	-3.45987	0.00103016	0.00630974	TRUE	57
Sample_type	SCC	NS	d__Bacteria;p__Acidobacteriota	3188.84	-2.01696	0.545264	-3.69905	0.00048863	0.00399048	TRUE	57
Sample_type	SCC	NS	d__Bacteria;p__Actinobacteriota	184251	-4.36854	0.730595	-5.97943	1.5544e-07	3.80828e-06	TRUE	57
Sample_type	SCC	NS	d__Bacteria;p__Chloroflexi	3391.88	-2.92204	0.831063	-3.51603	0.000866696	0.00606688	TRUE	57
Sample_type	SCC	NS	d__Bacteria;p__Cyanobacteria	951.386	-1.93368	0.653392	-2.95945	0.00448304	0.0199699	TRUE	57
Sample_type	SCC	NS	d__Bacteria;p__Deinococcota	501.951	-1.75079	0.647928	-2.70214	0.00905993	0.0302055	TRUE	57
Sample_type	SCC	NS	d__Bacteria;p__Desulfobacterota	634.127	-1.82033	0.659882	-2.75857	0.00778986	0.0293618	TRUE	57
Sample_type	SCC	NS	d__Bacteria;p__Firmicutes	272178	1.43137	0.506659	2.82511	0.00650364	0.0265565	TRUE	57
Sample_type	SCC	NS	d__Bacteria;p__Gemmatimonadota	1203.17	-2.46844	0.784149	-3.14792	0.0026159	0.0128179	TRUE	57
Sample_type	SCC	NS	d__Bacteria;p__Myxococcota	1049	-2.34736	0.614472	-3.82012	0.000331777	0.00325141	TRUE	57
Sample_type	SCC	NS	d__Bacteria;p__Patescibacteria	1384.14	-2.64589	0.817769	-3.2355	0.00202363	0.0110176	TRUE	57
Sample_type	SCC	NS	d__Bacteria;p__Planctomycetota	2314.73	-2.96191	0.708231	-4.18212	0.000100682	0.00123336	TRUE	57
Sample_type	SCC	NS	d__Bacteria;p__Proteobacteria	424052	-1.93165	0.716893	-2.69447	0.00924657	0.0302055	TRUE	57
Sample_type	SCC	NS	d__Eukaryota;p__Ascomycota	11873.2	-5.61153	0.822896	-6.81925	6.36217e-09	3.11746e-07	TRUE	57
Sample_type	SCC	NS	d__Eukaryota;p__Basidiomycota	3138.99	-4.11652	0.803026	-5.12626	3.67332e-06	5.99976e-05	TRUE	57
Sample_type	SCC_PL	NS	d__Archaea;p__Crenarchaeota	720.003	-1.4042	0.398759	-3.52143	0.000852341	0.00835295	TRUE	57
Sample_type	SCC_PL	NS	d__Bacteria;p__Acidobacteriota	3188.84	-1.30536	0.442399	-2.95063	0.0045953	0.0321671	TRUE	57
Sample_type	SCC_PL	NS	d__Bacteria;p__Fusobacteriota	3461.83	-2.69736	0.812628	-3.31931	0.0015771	0.0128797	TRUE	57
Sample_type	SCC_PL	NS	d__Bacteria;p__Myxococcota	1049	-1.97551	0.498551	-3.96251	0.000208814	0.00739125	TRUE	57
Sample_type	SCC_PL	NS	d__Bacteria;p__Planctomycetota	2314.73	-2.21205	0.574622	-3.84957	0.000301684	0.00739125	TRUE	57
Sample_type	SCC_PL	NS	d__Bacteria;p__Proteobacteria	424052	-2.07851	0.58165	-3.57348	0.000725171	0.00835295	TRUE	57
Sample_type	SCC_PL	NS	d__Eukaryota;p__Ascomycota	11873.2	-2.4259	0.667655	-3.63347	0.000601052	0.00835295	TRUE	57
Sample_type_separate_SCC_PL	SCC	NS	d__Archaea;p__Crenarchaeota	720.003	-1.70045	0.494543	-3.43842	0.00111103	0.00680508	TRUE	56
Sample_type_separate_SCC_PL	SCC	NS	d__Bacteria;p__Acidobacteriota	3188.84	-2.01696	0.546134	-3.69316	0.000504138	0.00411712	TRUE	56
Sample_type_separate_SCC_PL	SCC	NS	d__Bacteria;p__Actinobacteriota	184251	-4.36854	0.73454	-5.94732	1.85146e-07	4.53609e-06	TRUE	56
Sample_type_separate_SCC_PL	SCC	NS	d__Bacteria;p__Chloroflexi	3391.88	-2.92204	0.817846	-3.57285	0.000734844	0.00514391	TRUE	56
Sample_type_separate_SCC_PL	SCC	NS	d__Bacteria;p__Cyanobacteria	951.386	-1.93368	0.648239	-2.98298	0.00422225	0.0188082	TRUE	56
Sample_type_separate_SCC_PL	SCC	NS	d__Bacteria;p__Deinococcota	501.951	-1.75079	0.649498	-2.69561	0.00926011	0.0302497	TRUE	56
Sample_type_separate_SCC_PL	SCC	NS	d__Bacteria;p__Desulfobacterota	634.127	-1.82033	0.662752	-2.74663	0.00808264	0.0302497	TRUE	56
Sample_type_separate_SCC_PL	SCC	NS	d__Bacteria;p__Firmicutes	272178	1.43137	0.508248	2.81627	0.00669694	0.0273458	TRUE	56
Sample_type_separate_SCC_PL	SCC	NS	d__Bacteria;p__Gemmatimonadota	1203.17	-2.46844	0.791081	-3.12033	0.00285451	0.0139871	TRUE	56
Sample_type_separate_SCC_PL	SCC	NS	d__Bacteria;p__Myxococcota	1049	-2.34736	0.614271	-3.82137	0.000335109	0.00328407	TRUE	56
Sample_type_separate_SCC_PL	SCC	NS	d__Bacteria;p__Patescibacteria	1384.14	-2.64589	0.802039	-3.29896	0.00169074	0.00920512	TRUE	56
Sample_type_separate_SCC_PL	SCC	NS	d__Bacteria;p__Planctomycetota	2314.73	-2.96191	0.707716	-4.18517	0.000101541	0.00124388	TRUE	56
Sample_type_separate_SCC_PL	SCC	NS	d__Bacteria;p__Proteobacteria	424052	-1.93165	0.710953	-2.71698	0.00874897	0.0302497	TRUE	56
Sample_type_separate_SCC_PL	SCC	NS	d__Eukaryota;p__Ascomycota	11873.2	-5.61153	0.829362	-6.76609	8.42148e-09	4.12652e-07	TRUE	56
Sample_type_separate_SCC_PL	SCC	NS	d__Eukaryota;p__Basidiomycota	3138.99	-4.11652	0.782375	-5.26157	2.32989e-06	3.80548e-05	TRUE	56
Sample_type_separate_SCC_PL	SCC_adjacent	NS	d__Archaea;p__Crenarchaeota	720.003	-1.71903	0.481882	-3.56733	0.000747548	0.00874914	TRUE	56
Sample_type_separate_SCC_PL	SCC_adjacent	NS	d__Bacteria;p__Acidobacteriota	3188.84	-1.74178	0.532152	-3.27309	0.00182578	0.0111829	TRUE	56
Sample_type_separate_SCC_PL	SCC_adjacent	NS	d__Bacteria;p__Chloroflexi	3391.88	-2.34649	0.796907	-2.94449	0.00470309	0.0209501	TRUE	56
Sample_type_separate_SCC_PL	SCC_adjacent	NS	d__Bacteria;p__Cyanobacteria	951.386	-2.03202	0.631642	-3.21704	0.00215406	0.0117277	TRUE	56
Sample_type_separate_SCC_PL	SCC_adjacent	NS	d__Bacteria;p__Deinococcota	501.951	-1.88104	0.632869	-2.97223	0.00435164	0.0209501	TRUE	56
Sample_type_separate_SCC_PL	SCC_adjacent	NS	d__Bacteria;p__Fusobacteriota	3461.83	-3.37952	0.976817	-3.45973	0.00104113	0.00874914	TRUE	56
Sample_type_separate_SCC_PL	SCC_adjacent	NS	d__Bacteria;p__Myxococcota	1049	-2.4829	0.598544	-4.14823	0.000114884	0.00286904	TRUE	56
Sample_type_separate_SCC_PL	SCC_adjacent	NS	d__Bacteria;p__Patescibacteria	1384.14	-2.69119	0.781505	-3.4436	0.00109364	0.00874914	TRUE	56
Sample_type_separate_SCC_PL	SCC_adjacent	NS	d__Bacteria;p__Planctomycetota	2314.73	-2.77927	0.689597	-4.03029	0.000169843	0.00286904	TRUE	56
Sample_type_separate_SCC_PL	SCC_adjacent	NS	d__Bacteria;p__Proteobacteria	424052	-2.7849	0.692751	-4.02006	0.000175656	0.00286904	TRUE	56
Sample_type_separate_SCC_PL	SCC_adjacent	NS	d__Eukaryota;p__Ascomycota	11873.2	-2.74733	0.808128	-3.39962	0.00124988	0.00874914	TRUE	56
Animal_type	Feline	Canine	d__Bacteria;p__Acidobacteriota	3702.29	-1.42865	0.389932	-3.66384	0.000539766	0.00881617	TRUE	58
Animal_type	Feline	Canine	d__Bacteria;p__Bdellovibrionota	1004.27	-1.0567	0.368219	-2.86977	0.00572283	0.0467365	TRUE	58
Animal_type	Feline	Canine	d__Bacteria;p__Chloroflexi	4398.75	-2.2144	0.585383	-3.78283	0.000369156	0.00881617	TRUE	58
Animal_type	Feline	Canine	d__Bacteria;p__Myxococcota	1045	-1.67747	0.452456	-3.70748	0.000469897	0.00881617	TRUE	58
Animal_type	Feline	Canine	d__Bacteria;p__Planctomycetota	2027.64	-1.74935	0.535327	-3.26782	0.00182392	0.022343	TRUE	58
Animal_type	Feline	Canine	d__Eukaryota;p__Ascomycota	7720.73	-2.12769	0.712703	-2.98537	0.00414236	0.0405952	TRUE	58

## Sheet: LinDA__phylum__stratified
Variable	Group	Reference_group	Strata_variable	Strata_group	phylum	baseMean	log2FoldChange	lfcSE	stat	pvalue	padj	reject	df
Sample_type	SCC	NS	Sampled_from	Nasal Planum	d__Bacteria;p__Acidobacteriota	3196.78	-2.86841	0.84461	-3.39614	0.00175486	0.0125765	TRUE	34
Sample_type	SCC	NS	Sampled_from	Nasal Planum	d__Bacteria;p__Actinobacteriota	184709	-5.69246	0.976025	-5.83229	1.42204e-06	6.11478e-05	TRUE	34
Sample_type	SCC	NS	Sampled_from	Nasal Planum	d__Bacteria;p__Bacteroidota	72745	-3.58405	1.13607	-3.15478	0.00335256	0.01802	TRUE	34
Sample_type	SCC	NS	Sampled_from	Nasal Planum	d__Bacteria;p__Chloroflexi	4228.05	-3.27179	0.914093	-3.57927	0.0010613	0.00912717	TRUE	34
Sample_type	SCC	NS	Sampled_from	Nasal Planum	d__Bacteria;p__Myxococcota	1051.61	-3.07175	0.922681	-3.32916	0.00210408	0.0129251	TRUE	34
Sample_type	SCC	NS	Sampled_from	Nasal Planum	d__Bacteria;p__Planctomycetota	2320.48	-4.21358	1.0726	-3.92837	0.000397427	0.00427234	TRUE	34
Sample_type	SCC	NS	Sampled_from	Nasal Planum	d__Eukaryota;p__Ascomycota	11902.8	-4.98741	1.09797	-4.54241	6.67882e-05	0.00143595	TRUE	34
Sample_type	SCC	NS	Sampled_from	Nasal Planum	d__Eukaryota;p__Basidiomycota	3146.8	-4.65303	1.10216	-4.22174	0.000170748	0.00244738	TRUE	34
Sample_type	SCC_PL	SCC	Sampled_from	Left front leg	d__Bacteria;p__Acidobacteriota	6827.64	-1.97013	0.00118139	-1667.64	0.000381749	0.00839848	TRUE	1
Sample_type_separate_SCC_PL	SCC	NS	Sampled_from	Nasal Planum	d__Bacteria;p__Acidobacteriota	3196.78	-2.86841	0.856685	-3.34827	0.00204383	0.0145579	TRUE	33
Sample_type_separate_SCC_PL	SCC	NS	Sampled_from	Nasal Planum	d__Bacteria;p__Actinobacteriota	184709	-5.69246	0.974917	-5.83892	1.55023e-06	6.66598e-05	TRUE	33
Sample_type_separate_SCC_PL	SCC	NS	Sampled_from	Nasal Planum	d__Bacteria;p__Bacteroidota	72745	-3.58405	1.15257	-3.10961	0.00384499	0.0206668	TRUE	33
Sample_type_separate_SCC_PL	SCC	NS	Sampled_from	Nasal Planum	d__Bacteria;p__Chloroflexi	4228.05	-3.27179	0.921205	-3.55164	0.00117695	0.0101218	TRUE	33
Sample_type_separate_SCC_PL	SCC	NS	Sampled_from	Nasal Planum	d__Bacteria;p__Myxococcota	1051.61	-3.07175	0.932822	-3.29297	0.00236989	0.0145579	TRUE	33
Sample_type_separate_SCC_PL	SCC	NS	Sampled_from	Nasal Planum	d__Bacteria;p__Planctomycetota	2320.48	-4.21358	1.06605	-3.9525	0.000384949	0.0041382	TRUE	33
Sample_type_separate_SCC_PL	SCC	NS	Sampled_from	Nasal Planum	d__Eukaryota;p__Ascomycota	11902.8	-4.98741	1.10636	-4.50796	7.80034e-05	0.00167707	TRUE	33
Sample_type_separate_SCC_PL	SCC	NS	Sampled_from	Nasal Planum	d__Eukaryota;p__Basidiomycota	3146.8	-4.65303	1.11641	-4.16784	0.000208431	0.0029875	TRUE	33

## Sheet: ALDEx2__ASV_ID
ASV_ID	Group_1	Group_2	N_Group_1	N_Group_2	Variable	rab.all	rab.win.Group_1	rab.win.Group_2	diff.btw	diff.win	effect	overlap	we.ep	we.eBH	wi.ep	wi.eBH	ASV_MD5	species
ASV_1567	Caudal ventral abdomen	Nasal Planum	3	37	Sampled_from	1.94208	6.59778	1.5841	-5.07031	4.14834	-1.10827	0.187501	0.000229971	0.0153911	0.0728697	0.906998	2f164671f413a2c9c3c34d5cdca16585	d__Bacteria;p__Bacteroidota;c__Bacteroidia;o__Flavobacteriales;f__Flavobacteriaceae;g__Capnocytophaga;Unassigned
ASV_3968	Caudal ventral abdomen	Nasal Planum	3	37	Sampled_from	1.30367	6.65238	1.03487	-5.37296	3.40359	-1.48975	0.0937527	0.000109147	0.00746289	0.015693	0.801972	7410a9c098814e72915250a3545cc10f	d__Bacteria;p__Bacteroidota;c__Bacteroidia;o__Flavobacteriales;f__Weeksellaceae;g__Chryseobacterium;Unassigned
ASV_7122	Caudal ventral abdomen	Nasal Planum	3	37	Sampled_from	1.46195	8.84026	1.12154	-7.13427	3.8586	-1.90803	0.0468807	6.73499e-05	0.0075141	0.00527265	0.725079	cf0599754f140442bdd3b37d2b3d7001	d__Bacteria;p__Firmicutes;c__Bacilli;o__Lactobacillales;f__Aerococcaceae;Unassigned;Unassigned
ASV_7125	Caudal ventral abdomen	Nasal Planum	3	37	Sampled_from	2.05279	7.03117	1.76501	-5.4519	4.13028	-1.17287	0.109377	2.24995e-05	0.00211251	0.0147504	0.801439	cf1bbfb0d732865663146a139781ef24	d__Bacteria;p__Firmicutes;c__Bacilli;o__Lactobacillales;f__Lactobacillaceae;g__Lactobacillus;s__uncultured_bacterium
ASV_440	Cranial ventral abdomen	Nasal Planum	3	37	Sampled_from	1.7177	7.96931	1.3859	-6.41143	3.86724	-1.52487	0.0725424	2.34129e-08	7.44123e-06	0.0110846	0.670941	0c4e7ab501e7f4d9af1f7e6b19294218	d__Bacteria;p__Bacteroidota;c__Bacteroidia;o__Bacteroidales;f__Porphyromonadaceae;g__Porphyromonas;Unassigned
ASV_1625	Cranial ventral abdomen	Nasal Planum	3	37	Sampled_from	1.60821	7.12454	1.31207	-5.81308	3.75186	-1.29515	0.145079	3.58164e-07	7.74748e-05	0.0498403	0.848668	308c1bd39042caa0884d25aba4433045	d__Bacteria;p__Firmicutes;c__Bacilli;o__Lactobacillales;f__Lactobacillaceae;g__Lactobacillus;Unassigned
ASV_1864	Cranial ventral abdomen	Nasal Planum	3	37	Sampled_from	1.46991	7.4933	1.15044	-6.10242	3.58132	-1.55247	0.0777235	1.0237e-05	0.00111874	0.0104994	0.657807	38397c48e8334bc90b9b78cf2e37c6a9	d__Bacteria;p__Firmicutes;c__Negativicutes;o__Veillonellales-Selenomonadales;f__Selenomonadaceae;g__Megamonas;s__uncultured_bacterium
ASV_1899	Cranial ventral abdomen	Nasal Planum	3	37	Sampled_from	4.36724	9.43828	3.34072	-5.76178	4.70235	-1.03724	0.103629	0.000616493	0.0338088	0.0181522	0.729384	39037a2d0cff444b801f43009951411e	d__Bacteria;p__Actinobacteriota;c__Actinobacteria;o__Propionibacteriales;f__Nocardioidaceae;g__Nocardioides;s__uncultured_bacterium
ASV_2365	Cranial ventral abdomen	Nasal Planum	3	37	Sampled_from	1.36588	7.49445	1.07623	-6.17594	3.54802	-1.53773	0.0677122	0.000370666	0.0177412	0.0132069	0.693999	468b933dee801e7ad65d91ab13e514af	d__Bacteria;p__Firmicutes;c__Clostridia;o__Oscillospirales;f__Oscillospiraceae;g__Colidextribacter;s__uncultured_bacterium
ASV_2489	Cranial ventral abdomen	Nasal Planum	3	37	Sampled_from	1.20238	6.41314	0.899302	-5.47034	3.30829	-1.61119	0.0414572	9.61799e-05	0.00597977	0.00298899	0.470336	49c971e262ee68d3ce7b82aecf0b099c	d__Bacteria;p__Actinobacteriota;c__Thermoleophilia;o__Gaiellales;f__uncultured;g__uncultured;s__uncultured_bacterium
ASV_2530	Cranial ventral abdomen	Nasal Planum	3	37	Sampled_from	0.647912	6.28653	0.358171	-5.71753	2.47155	-2.42481	0.0003654	7.96351e-07	0.0001009	0.000204011	0.1606	4b011d2ebe3359621cca460500563809	d__Bacteria;p__Actinobacteriota;c__Actinobacteria;o__Micrococcales;f__Micrococcaceae;g__Pseudarthrobacter;Unassigned
ASV_2680	Cranial ventral abdomen	Nasal Planum	3	37	Sampled_from	0.835849	6.57853	0.575019	-6.05808	2.43362	-2.44078	0.0003654	1.09658e-05	0.000730697	0.000204011	0.160795	4e627eb4a96df081a10c488337b399ba	d__Bacteria;p__Actinobacteriota;c__Actinobacteria;o__Propionibacteriales;f__Nocardioidaceae;g__Nocardioides;s__uncultured_bacterium
ASV_3193	Cranial ventral abdomen	Nasal Planum	3	37	Sampled_from	1.36168	7.71351	1.04856	-6.58816	3.53675	-1.57339	0.0781283	1.37013e-08	4.52066e-06	0.0113503	0.673841	5c7f1dc372069df6deaaafd2fc574c2a	d__Bacteria;p__Bacteroidota;c__Bacteroidia;o__Bacteroidales;f__Tannerellaceae;g__Parabacteroides;s__uncultured_bacterium
ASV_3305	Cranial ventral abdomen	Nasal Planum	3	37	Sampled_from	0.968712	7.09185	0.641393	-6.42064	2.73254	-2.36721	0.0621804	4.99946e-09	1.56989e-06	0.0046448	0.566085	5fc15c50ec42e3b17b463f7b2d92b5c0	d__Bacteria;p__Firmicutes;c__Clostridia;o__Oscillospirales;f__Oscillospiraceae;g__Colidextribacter;s__uncultured_bacterium
ASV_3336	Cranial ventral abdomen	Nasal Planum	3	37	Sampled_from	4.52334	7.12569	3.30369	-3.95472	4.89766	-0.586418	0.296876	8.18446e-05	0.00821799	0.320311	0.958506	60843e92e5361034412d3fe12e8e0391	d__Bacteria;p__Actinobacteriota;c__Actinobacteria;o__Micrococcales;f__Microbacteriaceae;g__Microbacterium;Unassigned
ASV_4420	Cranial ventral abdomen	Nasal Planum	3	37	Sampled_from	0.90971	7.5864	0.626572	-7.23393	3.26455	-2.19378	0.0260522	2.7963e-06	0.000280961	0.00102322	0.328941	817af49ea6142359bdca76a04cc51cad	d__Bacteria;p__Firmicutes;c__Bacilli;o__Exiguobacterales;f__Exiguobacteraceae;g__Exiguobacterium;Unassigned
ASV_4976	Cranial ventral abdomen	Nasal Planum	3	37	Sampled_from	0.95376	7.92698	0.70204	-7.11106	2.92319	-2.19697	0.0414572	0.000111409	0.00810574	0.00173646	0.398997	9061ec8e6be94fa2e5938a9ce62cd0c6	d__Bacteria;p__Actinobacteriota;c__Actinobacteria;o__Micrococcales;f__Micrococcaceae;g__Glutamicibacter;s__Arthrobacter_sp._LS16
ASV_5018	Cranial ventral abdomen	Nasal Planum	3	37	Sampled_from	0.677003	8.97457	0.402181	-8.21101	2.72212	-2.93127	0.0003654	0.00057709	0.0295624	0.000202429	0.1606	91c3cc7090339b6fe4fceb967adae927	d__Bacteria;p__Bacteroidota;c__Bacteroidia;o__Flavobacteriales;f__Weeksellaceae;g__Chryseobacterium;Unassigned
ASV_5073	Cranial ventral abdomen	Nasal Planum	3	37	Sampled_from	1.1354	8.19002	0.868719	-7.35467	2.98177	-2.40764	0.0103891	0.000971	0.0468507	0.000558262	0.238831	93946eefef4557adef226d2890a24d49	d__Bacteria;p__Firmicutes;c__Bacilli;o__Lactobacillales;f__Streptococcaceae;g__Streptococcus;Unassigned
ASV_5318	Cranial ventral abdomen	Nasal Planum	3	37	Sampled_from	0.770736	7.11986	0.476328	-6.86511	2.61631	-2.65155	0.0155617	3.97261e-07	5.71711e-05	0.001417	0.371882	99a081aa7fecac78fc64400c1bdc1588	d__Bacteria;p__Actinobacteriota;c__Actinobacteria;o__Micrococcales;f__Micrococcaceae;g__Glutamicibacter;s__Glutamicibacter_halophytocola
ASV_5449	Cranial ventral abdomen	Nasal Planum	3	37	Sampled_from	1.19943	7.36861	0.910679	-6.19943	3.60629	-1.52264	0.0520885	0.000222258	0.011109	0.00448033	0.545876	9df964e688faf246f79a70a0713ef91c	d__Bacteria;p__Firmicutes;c__Clostridia;o__Oscillospirales;f__Oscillospiraceae;g__Colidextribacter;s__uncultured_bacterium
ASV_5610	Cranial ventral abdomen	Nasal Planum	3	37	Sampled_from	3.55847	10.1877	2.91549	-6.68241	5.76822	-0.996307	0.155442	0.000860582	0.044906	0.0474412	0.848232	a2ab46f073f8fa5e797de84ad7114492	d__Bacteria;p__Proteobacteria;c__Gammaproteobacteria;o__Burkholderiales;f__Neisseriaceae;g__Conchiformibius;s__uncultured_bacterium
ASV_5708	Cranial ventral abdomen	Nasal Planum	3	37	Sampled_from	0.777676	7.40638	0.488486	-7.01433	2.88368	-2.55343	0.0208466	2.08412e-07	3.29401e-05	0.001417	0.371882	a5b594bafa4acd5dd6d44b9e7264b73c	d__Bacteria;p__Proteobacteria;c__Gammaproteobacteria;o__Xanthomonadales;f__Xanthomonadaceae;Unassigned;Unassigned
ASV_6396	Cranial ventral abdomen	Nasal Planum	3	37	Sampled_from	3.0442	9.67598	2.54951	-7.05678	5.01781	-1.12422	0.114585	2.32831e-08	9.63404e-06	0.0334783	0.811948	ba30a5d61276bc2dfc9975e92bd46167	d__Bacteria;p__Firmicutes;c__Bacilli;o__Lactobacillales;f__Lactobacillaceae;g__Lactobacillus;s__Lactobacillus_johnsonii
ASV_6621	Cranial ventral abdomen	Nasal Planum	3	37	Sampled_from	1.04291	6.72557	0.751258	-5.62289	3.00429	-1.70285	0.0621804	0.00116682	0.0450005	0.00629112	0.596191	c0b6d3866bc4e1ebd989d37e985d638f	d__Bacteria;p__Actinobacteriota;c__Actinobacteria;o__Propionibacteriales;f__Propionibacteriaceae;g__Cutibacterium;s__uncultured_bacterium
ASV_7131	Cranial ventral abdomen	Nasal Planum	3	37	Sampled_from	8.23123	10.8192	7.98684	-3.22023	3.0476	-0.800854	0.125002	1.50145e-05	0.00239633	0.0369876	0.8242	cf62f245c3bfa7623f1b407fedb1a3ab	d__Bacteria;p__Actinobacteriota;c__Actinobacteria;o__Propionibacteriales;f__Propionibacteriaceae;g__Cutibacterium;s__uncultured_bacterium
ASV_7817	Cranial ventral abdomen	Nasal Planum	3	37	Sampled_from	0.735315	7.37447	0.4558	-6.95116	2.80064	-2.44403	0.0003654	2.00425e-06	0.000244899	0.000219825	0.163602	e2a4e981886fd1ff53586f352e6b390d	d__Bacteria;p__Firmicutes;c__Bacilli;o__Staphylococcales;f__Staphylococcaceae;g__Macrococcus;Unassigned
ASV_8697	Cranial ventral abdomen	Nasal Planum	3	37	Sampled_from	1.03175	5.97998	0.761812	-5.10534	2.98179	-1.57763	0.0673614	8.03993e-05	0.00357338	0.0083929	0.630727	fb938187d782f2512ba3118b908c43cc	d__Bacteria;p__Bacteroidota;c__Bacteroidia;o__Bacteroidales;Unassigned;Unassigned;Unassigned
ASV_608	Left front leg	Nasal Planum	3	37	Sampled_from	0.687354	8.75211	0.420269	-8.68379	2.81721	-2.96199	0.0003654	3.71865e-06	0.000792583	0.000211918	0.280724	11d0f8ba4a9f82ceb074722c7faf2724	d__Bacteria;p__Firmicutes;c__Bacilli;o__Lactobacillales;f__Lactobacillaceae;g__Lactobacillus;s__Lactobacillus_salivarius
ASV_2578	Left front leg	Nasal Planum	3	37	Sampled_from	0.77884	7.06368	0.520222	-6.49796	2.5904	-2.3398	0.0003654	7.64759e-06	0.000578888	0.000208755	0.280366	4c0a610b1ed5fe82e5faeb7c0f571425	d__Bacteria;p__Actinobacteriota;c__Actinobacteria;o__Corynebacteriales;f__Corynebacteriaceae;g__Corynebacterium;s__uncultured_bacterium
ASV_6396	Left front leg	Nasal Planum	3	37	Sampled_from	3.06055	13.1894	2.5702	-10.4867	5.39105	-1.79188	0.0156427	4.27469e-06	0.00116337	0.000809717	0.539476	ba30a5d61276bc2dfc9975e92bd46167	d__Bacteria;p__Firmicutes;c__Bacilli;o__Lactobacillales;f__Lactobacillaceae;g__Lactobacillus;s__Lactobacillus_johnsonii
ASV_7081	Left front leg	Nasal Planum	3	37	Sampled_from	0.73921	10.1448	0.437707	-9.96336	2.71753	-3.81875	0.0003654	1.20683e-06	0.000350759	0.000202429	0.278363	cdf3e250b74d87a1adcdc3adf02c67a9	d__Bacteria;p__Actinobacteriota;c__Actinobacteria;o__Propionibacteriales;f__Propionibacteriaceae;g__Cutibacterium;Unassigned
ASV_7125	Left front leg	Nasal Planum	3	37	Sampled_from	2.05632	9.11887	1.69641	-6.73318	3.92889	-1.40455	0.0725424	0.0004526	0.0236976	0.010762	0.894574	cf1bbfb0d732865663146a139781ef24	d__Bacteria;p__Firmicutes;c__Bacilli;o__Lactobacillales;f__Lactobacillaceae;g__Lactobacillus;s__uncultured_bacterium
ASV_1840	Mandible	Nasal Planum	3	37	Sampled_from	1.77811	13.6999	1.44022	-12.2755	3.77009	-3.26199	0.0003654	7.92343e-07	0.000279134	0.000202429	0.0900242	3757a98c9f5430637456c6558c9ac2ca	d__Bacteria;p__Firmicutes;c__Clostridia;o__Peptostreptococcales-Tissierellales;f__Peptostreptococcaceae;g__Filifactor;Unassigned
ASV_2817	Mandible	Nasal Planum	3	37	Sampled_from	0.776556	8.77372	0.516877	-8.36517	2.81686	-2.71554	0.0003654	0.000496637	0.0227956	0.000202429	0.0900242	523d7a354cb910c687877ecc99eba191	d__Bacteria;p__Bacteroidota;c__Bacteroidia;o__Bacteroidales;f__Porphyromonadaceae;g__Porphyromonas;s__uncultured_bacterium
ASV_3471	Mandible	Nasal Planum	3	37	Sampled_from	1.12663	16.0552	0.846804	-14.5973	3.69104	-3.68161	0.0003654	0.000853433	0.0390121	0.000202429	0.0900242	649f75b2d0a1929e9d10b5a0ee53b10b	d__Bacteria;p__Bacteroidota;c__Bacteroidia;o__Bacteroidales;f__Bacteroidaceae;g__Bacteroides;s__Bacteroides_pyogenes
ASV_6861	Mandible	Nasal Planum	3	37	Sampled_from	0.848872	12.9878	0.558909	-12.9396	3.06084	-4.15307	0.0003654	0.000129313	0.0103419	0.000202429	0.0900242	c772a28d99f67ed3bc61ae3e6a90129f	d__Bacteria;p__Bacteroidota;c__Bacteroidia;o__Bacteroidales;f__Porphyromonadaceae;g__Porphyromonas;Unassigned
ASV_2003	Nasal Planum	Tail	37	3	Sampled_from	1.34282	1.08515	10.2379	9.20839	3.47303	2.09251	0.0155617	0.00107706	0.0467312	0.00117978	0.304979	3bfcf3bf128a9193ae5e2090d0502633	d__Bacteria;p__Bacteroidota;c__Bacteroidia;o__Bacteroidales;f__Porphyromonadaceae;g__Porphyromonas;s__uncultured_bacterium
ASV_4439	Nasal Planum	Tail	37	3	Sampled_from	2.06537	1.70762	11.5298	9.12567	4.92512	1.53221	0.0932669	5.37758e-06	0.00139138	0.0123134	0.841786	8234f23894c6a94288a7f8ced13048e7	d__Bacteria;p__Firmicutes;c__Bacilli;o__Staphylococcales;f__Staphylococcaceae;g__Staphylococcus;s__Staphylococcus_pseudintermedius
ASV_6135	Nasal Planum	Tail	37	3	Sampled_from	0.861786	0.571762	9.30331	9.53541	2.74341	3.03923	0.0310968	0.000297294	0.019072	0.00232952	0.482288	b2d47608645ece1eb735099703d8a1a4	d__Bacteria;p__Bacteroidota;c__Bacteroidia;o__Bacteroidales;f__Porphyromonadaceae;g__Porphyromonas;s__uncultured_bacterium
ASV_7456	Nasal Planum	Tail	37	3	Sampled_from	0.664579	0.403573	5.98563	5.75283	2.82994	2.00586	0.00526045	0.0012993	0.0311421	0.000256199	0.108817	d86061d5211e1c68aa8be5bc22f2d37b	d__Bacteria;p__Planctomycetota;c__Phycisphaerae;o__Phycisphaerales;f__Phycisphaeraceae;g__SM1A02;s__uncultured_bacterium
ASV_873	Nasal Planum	Ventral Neck	37	3	Sampled_from	0.647001	0.403215	11.2303	11.1239	2.74987	4.50935	0.0003654	5.6064e-14	6.05785e-11	0.000202429	0.294499	1a0b5b971b40ff7bc98fc5255ddd0b9e	d__Bacteria;p__Firmicutes;c__Bacilli;o__Staphylococcales;f__Staphylococcaceae;g__Staphylococcus;s__Staphylococcus_aureus
ASV_1924	Nasal Planum	Ventral Neck	37	3	Sampled_from	1.25679	0.958817	16.1947	15.0657	3.71757	3.63067	0.0155617	9.96663e-18	1.67353e-14	0.00069585	0.528111	39983e83bc09f7f4b1eeb18e0ab27603	d__Bacteria;p__Firmicutes;c__Bacilli;o__Staphylococcales;f__Staphylococcaceae;g__Staphylococcus;s__Staphylococcus_felis
ASV_2229	Nasal Planum	Ventral Neck	37	3	Sampled_from	0.762319	0.485408	12.4512	12.065	3.33673	3.5431	0.0003654	1.73982e-19	5.41975e-16	0.000202429	0.294499	42ed1bf953e9796a9d28149e736e06e0	d__Bacteria;p__Actinobacteriota;c__Actinobacteria;o__Corynebacteriales;f__Corynebacteriaceae;g__Corynebacterium;Unassigned
ASV_4541	Nasal Planum	Ventral Neck	37	3	Sampled_from	0.691018	0.421049	10.2274	9.91904	2.56783	3.86492	0.0003654	4.2354e-08	1.09749e-05	0.000202429	0.294499	8500bbaa1da2109d5ccbe7689be9419b	d__Bacteria;p__Firmicutes;c__Bacilli;o__Staphylococcales;f__Staphylococcaceae;g__Staphylococcus;Unassigned
ASV_4915	Nasal Planum	Ventral Neck	37	3	Sampled_from	1.0825	0.790679	12.1258	11.2854	3.6671	2.89444	0.0520885	4.71396e-15	5.94465e-12	0.00465587	0.90075	8ed18cbe982120d8ca57b7e801de87fc	d__Bacteria;p__Firmicutes;c__Bacilli;o__Staphylococcales;f__Staphylococcaceae;g__Staphylococcus;s__Staphylococcus_aureus

## Sheet: ALDEx2__ASV_ID__stratified
No significant results

[truncated: 14 more sheets: ALDEx2__species, ALDEx2__species__stratified, ALDEx2__genus, ALDEx2__genus_stratified, ALDEx2__phylum, ALDEx2__phylum_stratified, Dunn__ASV_ID, Dunn__ASV_ID_stratified, Dunn__species, Dunn__species_stratified, Dunn__genus, Dunn__genus_stratified, Dunn__phylum, Dunn__phylum_stratified]
